# Supplementary material for: Ultra-High-Performance Liquid Chromatography–Orbitrap-MS-Based Untargeted Lipidomics Reveal Lipid Characteristics of a Clinical Strain of Mycoplasma bovis from Holstein Cow
Source: Vet Sci. 2024 Nov 18;11(11):577. doi: 10.3390/vetsci11110577 (PMC11598879; doi:10.3390/vetsci11110577)
Supplement: Supplementary file 1 [file vetsci-11-00577-s001.zip]

Archive with 26 entries (25 files):
- Supplementary material/
- __MACOSX/._Supplementary material
- Supplementary material/Table S1.xlsx
- __MACOSX/Supplementary material/._Table S1.xlsx
- Supplementary material/.DS_Store
- __MACOSX/Supplementary material/._.DS_Store
- Supplementary material/Figure S4b.png
- __MACOSX/Supplementary material/._Figure S4b.png
- Supplementary material/Figure S4a.png
- __MACOSX/Supplementary material/._Figure S4a.png
- Supplementary material/Table S4.xlsx
- __MACOSX/Supplementary material/._Table S4.xlsx
- Supplementary material/.~Table S2.xlsx
- __MACOSX/Supplementary material/._.~Table S2.xlsx
- Supplementary material/Figure S3.png
- __MACOSX/Supplementary material/._Figure S3.png
- Supplementary material/Figure S2.png
- __MACOSX/Supplementary material/._Figure S2.png
- Supplementary material/Table S3.xlsx
- __MACOSX/Supplementary material/._Table S3.xlsx
- Supplementary material/Figure S1.png
- __MACOSX/Supplementary material/._Figure S1.png
- Supplementary material/Table S2.xlsx
- __MACOSX/Supplementary material/._Table S2.xlsx
- Supplementary material/.~Table S1..xlsx
- __MACOSX/Supplementary material/._.~Table S1..xlsx
