# Supplementary material for: Ultra-High-Performance Liquid Chromatography–Orbitrap-MS-Based Untargeted Lipidomics Reveal Lipid Characteristics of a Clinical Strain of Mycoplasma bovis from Holstein Cow
Source: Vet Sci. 2024 Nov 18;11(11):577. doi: 10.3390/vetsci11110577 (PMC11598879; doi:10.3390/vetsci11110577)
Supplement: Supplementary file 1 [file vetsci-11-00577-s001.zip › Supplementary material/Table S1.xlsx]

## Sheet: Sheet1
Table 1. The number of lipids identified for Mycoplasma bovis
Metabolite name	ESI Mode	RT(min)	Ontology	LipidMapsClass	Formula	PLSDA.VIP	VIP	P.value	FC	Log2FC
NAE 6:0	Negative	0.85	NAE	FA	C8H17NO2	0.560591	0.510776	0.331951	1.71909	0.781642
FA 14:0	Negative	26.417	FA	FA	C14H28O2	0.669437	0.640533	0.236522	0.650004	-0.62148
NAGly 10:0	Negative	0.878	NAGly	FA	C12H23NO3	0.679907	0.710307	0.226554	0.852511	-0.230209
FA 15:4	Negative	1.545	FA	FA	C15H22O2	0.342483	0.294212	0.608666	0.864132	-0.210676
NAGly 11:0	Negative	0.915	NAGly	FA	C13H25NO3	1.18613	1.21263	0.0204232	0.583974	-0.776025
NAGly 11:0	Negative	22.121	NAGly	FA	C13H25NO3	0.229302	0.164724	0.742161	1.10799	0.147945
FA 15:4;(2OH)	Negative	1.119	OxFA	FA	C15H22O3	0.196718	0.0317973	0.945679	0.980588	-0.0282814
FA 16:0	Negative	26.529	FA	FA	C16H32O2	1.09667	1.10854	0.0369021	0.634221	-0.656942
FA 17:0	Negative	6.321	FA	FA	C17H34O2	0.457686	0.41211	0.465914	0.847971	-0.237914
NAGly 13:0	Negative	1.091	NAGly	FA	C15H29NO3	1.09694	1.11058	0.0376889	0.524408	-0.93124
FA 16:0;O	Negative	1.902	OxFA	FA	C16H32O3	0.404214	0.382536	0.534391	0.667124	-0.583974
Juniperic acid	Negative	5.361	Others	Unknown	C16H32O3	1.24979	1.26763	0.0124746	0.571863	-0.806259
FA 16:0;(2OH)	Negative	2.486	OxFA	FA	C16H32O3	0.618891	0.58631	0.29458	0.761442	-0.393194
FA 18:2	Negative	22.856	FA	FA	C18H32O2	0.284508	0.319573	0.624075	0.881812	-0.181458
FA 18:1	Negative	26.343	FA	FA	C18H34O2	0.896514	0.877003	0.100687	1.74406	0.802446
FA 18:0	Negative	7.46	FA	FA	C18H36O2	0.183712	0.105548	0.826059	0.911899	-0.133054
FA 18:2;O	Negative	22.157	OxFA	FA	C18H32O3	0.167804	0.172106	0.774184	1.15701	0.210406
FA 18:1;O	Negative	1.601	OxFA	FA	C18H34O3	0.283036	0.247882	0.700441	0.863367	-0.211954
FA 19:0	Negative	8.293	FA	FA	C19H38O2	0.197224	0.0931202	0.894774	1.02597	0.0369923
FA 18:0;O	Negative	2.133	OxFA	FA	C18H36O3	0.672546	0.645314	0.250125	0.779271	-0.359803
FA 18:0;(2OH)	Negative	3.971	OxFA	FA	C18H36O3	1.09677	1.09682	0.0369318	0.785958	-0.347475
FA 17:0;2O	Negative	5.367	OxFA	FA	C17H34O4	0.307772	0.229419	0.701034	0.889731	-0.16856
NAE 13:0	Negative	1.662	NAE	FA	C15H31NO2	0.803523	0.779955	0.146668	0.236982	-2.07715
FA 20:4	Negative	4.276	FA	FA	C20H32O2	0.20966	0.0290412	0.949577	1.08005	0.111102
FA 20:3	Negative	5.096	FA	FA	C20H34O2	0.0217846	0.0622012	0.976136	1.00373	0.00537832
AAHFA 5:0/13:1;O	Negative	1.601	FAHFA	FA	C18H32O4	0.271067	0.210175	0.745397	0.746524	-0.42174
FA 20:0	Negative	9.287	FA	FA	C20H40O2	0.210283	0.114338	0.85531	1.01475	0.0211293
AAHFA 10:0/8:0;O	Negative	8.304	FAHFA	FA	C18H34O4	0.173971	0.0815838	0.872326	1.01179	0.0169051
FA 18:1;2O	Negative	11.323	OxFA	FA	C18H34O4	0.256106	0.261476	0.668714	0.94849	-0.0762956
FA 18:0;2O	Negative	1.139	OxFA	FA	C18H36O4	0.44952	0.401525	0.450665	0.729426	-0.455166
NAPhe 10:0	Negative	1.186	NAPhe	Unknown	C19H29NO3	0.113907	0.0233358	0.940931	0.974955	-0.0365923
AAHFA 4:0/15:3;O	Negative	2.852	FAHFA	FA	C19H30O4	0.492804	0.459917	0.400287	0.598585	-0.740372
Dodecylbenzenesulfonic acid	Negative	8.298	Others	Unknown	C18H30O3S	0.475297	0.496942	0.418291	0.922478	-0.116413
FA 22:6	Negative	3.272	FA	FA	C22H32O2	0.248072	0.177999	0.731783	0.89729	-0.156354
FA 22:4	Negative	5.253	FA	FA	C22H36O2	0.198798	0.0915297	0.889652	1.04407	0.0622222
Norethisterone acetate	Negative	11.286	Others	Unknown	C22H28O3	0.61956	0.655063	0.273867	0.899212	-0.153267
FA 22:0	Negative	26.55	FA	FA	C22H44O2	0.100952	0.0662127	0.863228	1.03867	0.0547427
FA 18:2;4O	Negative	22.148	OxFA	FA	C18H32O6	0.54408	0.567697	0.340875	0.756805	-0.402007
AAHFA 6:0/15:2;O	Negative	7.261	FAHFA	FA	C21H36O4	0.585161	0.5898	0.315469	0.825266	-0.277069
FA 22:0;(2OH)	Negative	8.012	OxFA	FA	C22H44O3	0.551273	0.514011	0.362421	0.824017	-0.279254
LPG O-8:0	Negative	1.56	EtherLPG	GP	C14H31O8P	0.649524	0.656938	0.258601	0.822691	-0.281578
LPG O-8:0	Negative	22.45	EtherLPG	GP	C14H31O8P	0.409	0.399962	0.482708	0.808223	-0.307175
FA 24:0	Negative	13.676	FA	FA	C24H48O2	0.562304	0.539139	0.344727	1.08023	0.111335
AAHFA 14:0/8:0;O	Negative	7.326	FAHFA	FA	C22H42O4	0.312486	0.244279	0.656662	0.877526	-0.188487
NAE 18:0	Negative	5.887	NAE	FA	C20H41NO2	0.311241	0.248568	0.652883	0.870716	-0.199726
FA 20:0;4O	Negative	4.843	OxFA	FA	C20H40O6	1.01557	1.00621	0.0603058	0.506674	-0.980869
Cer 12:1;2O/11:0	Negative	8.301	Cer	SP	C23H45NO3	0.409161	0.418682	0.479449	1.10993	0.150471
FA 24:0;(2OH)	Negative	10.04	OxFA	FA	C24H48O3	0.880445	0.884766	0.10783	1.32087	0.401485
Cer 12:1;3O/9:0;(2OH)	Negative	3.391	Cer	SP	C21H41NO5	0.844675	0.83033	0.132718	0.601711	-0.732856
FA 26:4	Negative	6.833	FA	FA	C26H44O2	0.0696217	0.107585	0.926781	0.988535	-0.0166355
Cer 12:0;3O/9:0;(2OH)	Negative	6.006	Cer	SP	C21H43NO5	1.06	1.03691	0.0445067	0.545098	-0.875412
NAE 20:3	Negative	1.672	NAE	FA	C22H39NO2	0.207958	0.0930186	0.887718	1.04272	0.0603536
FA 26:0	Negative	15.736	FA	FA	C26H52O2	0.979669	0.996343	0.0676835	1.43254	0.518577
Cer 12:1;2O/12:0	Negative	5.78	Cer	SP	C24H47NO3	0.637695	0.66793	0.259408	0.904317	-0.1451
AAHFA 16:0/8:0;O	Negative	8.298	FAHFA	FA	C24H46O4	0.360515	0.335233	0.551967	0.888906	-0.169897
NAPhe 16:0	Negative	3.668	NAPhe	Unknown	C25H41NO3	0.51036	0.464103	0.409683	0.778493	-0.361244
FA 22:0;4O	Negative	6.86	OxFA	FA	C22H44O6	0.403733	0.379964	0.534592	0.389346	-1.36088
FA 28:7	Negative	8.151	FA	FA	C28H42O2	0.75617	0.762833	0.184163	0.881678	-0.181676
Cer 12:2;3O/11:0;(2OH)	Negative	1.554	Cer	SP	C23H43NO5	0.58332	0.56445	0.326585	0.697134	-0.520493
Cer 12:0;3O/11:0;(2OH)	Negative	7.848	Cer	SP	C23H47NO5	1.36167	1.34985	0.00445624	0.54089	-0.886594
LPE O-15:2	Negative	1.102	EtherLPE	GP	C20H40NO6P	0.200067	0.0263806	0.979901	1.0074	0.010631
NAE 22:3	Negative	2.489	NAE	FA	C24H43NO2	0.207007	0.0528115	0.917174	0.969881	-0.0441207
NAGlySer 17:1;O	Negative	1.837	NAGlySer	FA	C22H40N2O6	0.409397	0.384909	0.518125	0.851895	-0.231252
NAPhe 18:0	Negative	5.401	NAPhe	Unknown	C27H45NO3	0.196087	0.053226	0.943628	1.0216	0.0308329
NATau 20:1;O	Negative	1.228	NATau	Unknown	C22H43NO5S	0.820873	0.792487	0.140017	0.50921	-0.973667
AAHFA 19:3/8:0;O	Negative	4.438	FAHFA	FA	C27H46O4	0.513051	0.470857	0.409416	0.771495	-0.374272
LPE O-16:1	Negative	3.803	EtherLPE	GP	C21H44NO6P	0.676477	0.673276	0.246685	1.44077	0.526841
Cer 12:0;3O/13:0;(2OH)	Negative	9.49	Cer	SP	C25H51NO5	1.37372	1.36975	0.0039229	0.51315	-0.962548
Cer 12:1;3O/10:0;(2OH)	Negative	1.188	Cer	SP	C22H43NO5	0.351569	0.335614	0.564761	0.743759	-0.427093
SE 24:1;O4/3:0	Negative	4.109	DCAE	ST	C27H44O5	0.803529	0.776449	0.147085	0.130946	-2.93295
LPE 16:0	Negative	2.913	LPE	GP	C21H44NO7P	1.05991	1.02754	0.0492282	2.35438	1.23535
LPE O-18:1	Negative	5.623	EtherLPE	GP	C23H48NO6P	0.694114	0.685327	0.234598	1.443	0.529075
ST 27:1;O;S	Negative	6.069	SSulfate	ST	C27H46O4S	0.27506	0.178549	0.750502	0.911818	-0.133182
LPI 9:0	Negative	0.98	LPI	GP	C18H35O12P	0.686056	0.640475	0.228054	0.661459	-0.596277
PE O-14:1_3:0;1O	Negative	3.232	EtherOxPE	GP	C22H44NO8P	0.337574	0.270733	0.60568	0.839832	-0.251828
LPG 16:0	Negative	2.206	LPG	GP	C22H45O9P	0.231139	0.193754	0.769589	1.1174	0.160145
SE 24:1;O4/5:0;1O	Negative	8.307	DCAE	ST	C29H48O6	0.41176	0.435923	0.479559	0.852896	-0.229558
SE 24:1;O4/5:0;1O	Negative	11.297	DCAE	ST	C29H48O6	0.927843	0.987855	0.0865797	0.761483	-0.393116
LPE O-20:1	Negative	7.526	EtherLPE	GP	C25H52NO6P	1.64243	1.66501	3.62785e-05	1.42257	0.508495
LPE O-20:0	Negative	7.607	EtherLPE	GP	C25H54NO6P	0.949875	0.974558	0.0788853	1.15534	0.208321
LPE O-21:5	Negative	4.102	EtherLPE	GP	C26H46NO6P	0.826727	0.80234	0.134295	0.0611179	-4.03226
SL 12:1;O/15:2	Negative	1.748	SL	SP	C27H49NO5S	0.188996	0.0276798	0.969447	1.01184	0.0169754
SE 24:1;O4/6:0;1O	Negative	11.281	DCAE	ST	C30H50O6	0.234825	0.26054	0.6865	0.949414	-0.0748908
FA 34:1	Negative	20.601	FA	FA	C34H66O2	0.919336	0.971535	0.090091	0.807978	-0.307613
NATau 26:6;O	Negative	25.47	NATau	Unknown	C28H45NO5S	0.628291	0.599082	0.269802	1.26365	0.337596
LPG 18:1	Negative	2.542	LPG	GP	C24H47O9P	0.354721	0.346601	0.575517	1.22044	0.287399
LPE O-22:1	Negative	9.49	EtherLPE	GP	C27H56NO6P	1.76734	1.78254	1.8699e-08	2.2211	1.15127
LPC O-16:2	Negative	7.788	EtherLPC	GP	C24H48NO6P	0.211047	0.215459	0.717927	0.911122	-0.134284
LPE O-22:0	Negative	9.608	EtherLPE	GP	C27H58NO6P	1.52366	1.55169	0.000527949	1.41524	0.501051
LPC O-16:1	Negative	3.918	EtherLPC	GP	C24H50NO6P	1.09813	1.10055	0.0375948	2.24468	1.16651
FA 36:1	Negative	21.13	FA	FA	C36H70O2	1.15229	1.19957	0.0252332	0.759698	-0.396503
LPG 20:1	Negative	3.918	LPG	GP	C26H51O9P	0.555476	0.569441	0.339514	1.39807	0.483436
PE O-8:0_12:0;2O	Negative	27.226	EtherOxPE	GP	C25H52NO9P	1.10102	1.09706	0.0347495	1.86973	0.90283
PE O-8:0_12:0;2O	Negative	2.973	EtherOxPE	GP	C25H52NO9P	1.10512	1.06776	0.0377818	2.4147	1.27184
PS 6:0_13:1	Negative	6.066	PS	GP	C25H46NO10P	0.219748	0.0625035	0.916978	0.969027	-0.0453912
LPC O-18:2	Negative	4.128	EtherLPC	GP	C26H52NO6P	1.34157	1.34454	0.00576141	4.4411	2.15092
LPC O-18:1	Negative	4.358	EtherLPC	GP	C26H54NO6P	1.37166	1.37381	0.00425058	4.64592	2.21596
SL 12:1;O/19:3	Negative	4.899	SL	SP	C31H55NO5S	1.15869	1.14874	0.0249132	0.589982	-0.761257
PG 14:1_5:0;1O	Negative	1.326	OxPG	GP	C25H47O11P	0.5289	0.549279	0.3559	2.24919	1.16941
Cer 12:1;3O/21:0;(2OH)	Negative	12.893	Cer	SP	C33H65NO5	1.39824	1.39066	0.00301599	1.45531	0.541326
PI 6:0_8:0	Negative	7.556	PI	GP	C23H43O13P	0.233773	0.192305	0.771655	1.04563	0.0643773
PC O-14:1_3:0;1O	Negative	3.311	EtherOxPC	GP	C25H50NO8P	0.290371	0.208827	0.681184	0.871354	-0.19867
PG O-8:0_15:4	Negative	7.801	EtherPG	GP	C29H51O9P	0.326477	0.291775	0.622576	1.15332	0.205787
FA 40:5	Negative	15.24	FA	FA	C40H70O2	0.801418	0.865351	0.147809	0.583555	-0.777059
Cer 34:1;2O|Cer 18:1;2O/16:0	Negative	14.817	Cer	SP	C34H67NO3	0.208116	0.064406	0.897911	0.989437	-0.0153197
SM 21:0;3O	Negative	7.895	SM	SP	C26H55N2O7P	0.798919	0.794018	0.160119	0.838473	-0.254164
Cer 12:0;3O/23:0;(2OH)	Negative	15.384	Cer	SP	C35H71NO5	0.493231	0.460539	0.405994	1.1144	0.156273
SG 27:1;O;Hex	Negative	17.333	SHex	ST	C33H56O6	0.629602	0.674693	0.265441	0.830093	-0.268655
NAGlySer 8:0;O(FA 20:2)	Negative	17.183	NAGlySer	FA	C33H58N2O7	0.634765	0.626808	0.27605	0.726853	-0.460264
NAGlySer 8:0;O(FA 20:2)	Negative	8.326	NAGlySer	FA	C33H58N2O7	0.0140474	0.0114716	0.986356	0.9985	-0.00216611
Cer 12:1;3O/24:1;(2OH)	Negative	15.231	Cer	SP	C36H69NO5	0.764936	0.8209	0.170402	0.641697	-0.640035
SMGDG O-13:1_5:0	Negative	12.585	EtherSMGDG	GL	C27H50O12S	0.830417	0.849905	0.137162	0.841939	-0.248212
SM 22:0;3O	Negative	7.873	SM	SP	C27H57N2O7P	0.929731	0.872435	0.0863444	0.470304	-1.08833
Cer 13:0;2O/26:5	Negative	15.232	Cer	SP	C39H69NO3	0.861983	0.924367	0.116079	0.53048	-0.914631
PG 20:5_3:0;1O	Negative	6.069	OxPG	GP	C29H47O11P	0.208063	0.0333497	0.956133	1.01646	0.0235522
FA 42:5	Negative	16.796	FA	FA	C42H74O2	0.743629	0.80562	0.183318	0.592948	-0.754023
PE O-8:0_20:5	Negative	5.338	EtherPE	GP	C33H58NO7P	0.599328	0.559375	0.325297	1.37495	0.459378
LPC O-22:0	Negative	10.433	EtherLPC	GP	C30H64NO6P	1.63635	1.64377	4.57383e-05	6.1812	2.62789
SM 23:0;3O	Negative	9.144	SM	SP	C28H59N2O7P	0.472235	0.437822	0.438471	1.13024	0.176626
SG 29:2;O;Hex	Negative	7.691	SHex	ST	C35H58O6	1.41156	1.40559	0.00259059	1.46022	0.546184
SG 29:1;O;Hex	Negative	9.144	SHex	ST	C35H60O6	1.01639	0.993929	0.056017	1.17275	0.229898
Cer 12:1;3O/26:1;(2OH)	Negative	16.818	Cer	SP	C38H73NO5	1.11102	1.16593	0.0328632	0.307524	-1.70123
SM 24:0;3O	Negative	9.435	SM	SP	C29H61N2O7P	1.10412	1.05125	0.0344926	0.29854	-1.744
Cer 13:0;2O/28:5	Negative	16.801	Cer	SP	C41H73NO3	0.902256	0.961866	0.0977115	0.476937	-1.06813
Cer 13:0;2O/28:4	Negative	12.696	Cer	SP	C41H75NO3	0.81	0.87302	0.142911	0.638883	-0.646377
PE O-29:1|PE O-13:1_16:0	Negative	13.508	EtherPE	GP	C34H68NO7P	0.594884	0.595399	0.30373	1.08803	0.121716
HexCer 16:3;2O/13:1;O	Negative	9.141	HexCer	SP	C35H61NO9	1.07326	1.06632	0.041584	1.30205	0.380786
Cer 38:1;2O|Cer 18:1;2O/20:0	Negative	17.877	Cer	SP	C38H75NO3	1.22803	1.22874	0.0154435	1.37581	0.460284
SE 24:1;O4/17:1	Negative	5.11	DCAE	ST	C41H70O5	0.813983	0.829873	0.146216	0.70104	-0.512431
PE O-30:1|PE O-14:1_16:0	Negative	14.532	EtherPE	GP	C35H70NO7P	0.385993	0.342709	0.584562	1.04322	0.0610381
HexCer 16:0;2O/15:4	Negative	1.337	HexCer	SP	C37H65NO8	0.535691	0.506243	0.349585	0.362437	-1.4642
Cer 13:1;3O/24:3;(2OH)	Negative	14.827	Cer	SP	C37H67NO5	0.421112	0.432406	0.478297	0.931892	-0.101766
PG 8:0_18:0;1O	Negative	3.192	OxPG	GP	C32H63O11P	0.431866	0.388734	0.483668	0.792706	-0.335143
Cer 13:0;2O/30:5	Negative	18.289	Cer	SP	C43H77NO3	0.804108	0.871583	0.145918	0.500397	-0.998854
Cer 12:0;3O/28:0;(2OH)	Negative	18.186	Cer	SP	C40H81NO5	0.106269	0.0500449	0.856449	1.0587	0.0822879
CL 12:0_12:0_16:0_22:6	Negative	9.301	CL	GP	C71H126O17P2	0.675977	0.711323	0.230791	1.26047	0.333957
PG 8:0_16:0;3O	Negative	9.596	OxPG	GP	C30H59O13P	1.16441	1.11609	0.0233444	0.245882	-2.02396
SE 24:1;O4/17:1;1O	Negative	17.067	DCAE	ST	C41H70O6	1.49202	1.50813	0.000876617	1.33982	0.422038
PE O-31:1|PE O-15:1_16:0	Negative	15.36	EtherPE	GP	C36H72NO7P	0.835128	0.821002	0.133468	0.83148	-0.266246
PA 8:0_26:7	Negative	16.42	PA	GP	C37H59O8P	0.464667	0.477779	0.418577	0.818384	-0.28915
ASG 28:2;O;Hex;FA 3:0	Negative	14.482	AHexBRS	ST	C37H60O7	0.929525	0.953717	0.0885027	0.825934	-0.275901
SL 12:1;O/26:5;O	Negative	14.439	SL	SP	C38H65NO6S	0.875828	0.898576	0.110207	0.838584	-0.253972
SMGDG O-8:0_15:2	Negative	5.025	EtherSMGDG	GL	C32H58O12S	0.420542	0.396272	0.471982	0.828168	-0.272004
PG 28:0|PG 12:0_16:0	Negative	9.721	PG	GP	C34H67O10P	0.288065	0.318741	0.627256	1.04356	0.0615093
PE O-8:0_24:5	Negative	7.251	EtherPE	GP	C37H66NO7P	0.718903	0.718124	0.209559	1.6576	0.7291
Cer 40:1;2O|Cer 18:1;2O/22:0	Negative	19.381	Cer	SP	C40H79NO3	1.52684	1.53419	0.000516619	1.33687	0.418857
SE 24:1;O4/19:2	Negative	4.827	DCAE	ST	C43H72O5	1.08395	1.08963	0.0401559	0.26908	-1.8939
Cer 12:0;3O/29:0;(2OH)	Negative	19.822	Cer	SP	C41H83NO5	1.30631	1.30678	0.00762331	1.24579	0.317057
PG 7:0_22:4	Negative	15.428	PG	GP	C35H61O10P	1.01442	1.00619	0.0569999	1.19854	0.261273
PE O-32:2|PE O-16:2_16:0	Negative	14.86	EtherPE	GP	C37H72NO7P	1.03436	1.02651	0.0525633	1.13179	0.178601
HexCer 16:1;3O/14:0;(2OH)	Negative	16.385	HexCer	SP	C36H69NO10	1.35128	1.38182	0.00500608	1.65303	0.725115
PE O-8:0_24:1	Negative	12.649	EtherPE	GP	C37H74NO7P	1.29068	1.31986	0.0088086	1.57352	0.653996
PE O-32:1|PE O-16:1_16:0	Negative	16.394	EtherPE	GP	C37H74NO7P	1.32027	1.3507	0.00673584	1.63062	0.705423
PE O-32:0|PE O-16:0_16:0	Negative	16.623	EtherPE	GP	C37H76NO7P	0.273224	0.254412	0.674413	1.17006	0.226588
PG O-15:1_15:0	Negative	11.936	EtherPG	GP	C36H71O9P	1.52143	1.55216	0.000546809	0.515084	-0.95712
AAHFA 28:6/17:1;O	Negative	16.796	FAHFA	FA	C45H74O4	0.991191	1.04895	0.0641183	0.504655	-0.986632
Cer 13:1;3O/26:3;(2OH)	Negative	16.404	Cer	SP	C39H71NO5	1.33491	1.34918	0.00592916	1.60899	0.686155
PG 29:0|PG 14:0_15:0	Negative	10.538	PG	GP	C35H69O10P	0.494501	0.497059	0.394784	1.1609	0.215249
PG O-8:0_22:0	Negative	12.415	EtherPG	GP	C36H73O9P	0.963769	0.953697	0.0734874	0.579713	-0.786589
Cer 12:1;3O/30:0;(2OH)	Negative	20.033	Cer	SP	C42H83NO5	1.2981	1.29254	0.00819643	1.2923	0.369938
AAHFA 28:4/17:0;O	Negative	19.381	FAHFA	FA	C45H80O4	1.07742	1.06755	0.0418879	1.25719	0.330203
PE 32:2|PE 16:1_16:1	Negative	12.092	PE	GP	C37H70NO8P	0.35003	0.284276	0.621773	0.952874	-0.0696428
PE O-33:2|PE O-17:2_16:0	Negative	15.69	EtherPE	GP	C38H74NO7P	1.23956	1.2381	0.0142102	1.16214	0.216787
PA 15:3_21:5	Negative	9.218	PA	GP	C39H61O8P	0.258597	0.264182	0.693838	1.11562	0.157848
PC O-20:4_6:0;1O	Negative	12.815	EtherOxPC	GP	C34H62NO8P	0.341832	0.355638	0.555109	1.22115	0.288236
PE 32:1|PE 16:0_16:1	Negative	13.896	PE	GP	C37H72NO8P	1.52432	1.50358	0.000572012	0.454376	-1.13804
PE O-33:1|PE O-17:1_16:0	Negative	16.893	EtherPE	GP	C38H76NO7P	1.58239	1.61287	0.000170416	1.43639	0.522448
PE O-14:0_17:2;2O	Negative	10.851	EtherOxPE	GP	C36H70NO9P	1.40387	1.38927	0.00309087	0.762415	-0.391352
PG O-15:4_17:4	Negative	3.266	EtherPG	GP	C38H61O9P	0.611705	0.576386	0.299357	0.722396	-0.469138
PG O-8:0_23:1	Negative	12.773	EtherPG	GP	C37H73O9P	1.5447	1.56608	0.000381387	0.699326	-0.515963
SM 12:1;2O/18:0	Negative	10.005	SM	SP	C35H71N2O6P	0.824981	0.816957	0.143492	0.880365	-0.183827
LPC O-28:1	Negative	14.298	EtherLPC	GP	C36H74NO6P	1.23968	1.26376	0.0135091	1.7929	0.842294
Cer 12:1;3O/31:1;(2OH)	Negative	19.345	Cer	SP	C43H83NO5	1.08359	1.08436	0.0394477	1.24269	0.313468
PG 30:0|PG 14:0_16:0	Negative	11.332	PG	GP	C36H71O10P	0.136903	0.0812788	0.908409	1.03177	0.0451181
Cer 42:1;2O|Cer 18:1;2O/24:0	Negative	20.444	Cer	SP	C42H83NO3	1.54246	1.54228	0.000378858	1.29336	0.371125
SM 29:0;3O	Negative	15.237	SM	SP	C34H71N2O7P	0.802294	0.872084	0.146828	0.690235	-0.53484
Cer 42:0;2O|Cer 18:0;2O/24:0	Negative	20.649	Cer	SP	C42H85NO3	1.36876	1.35577	0.00417352	1.16473	0.219993
PG 8:0_18:2;4O	Negative	6.511	OxPG	GP	C32H59O14P	0.151071	0.117211	0.870513	1.06977	0.0972943
PI O-8:0_17:0	Negative	9.734	EtherPI	GP	C34H67O12P	1.1531	1.13419	0.0267936	0.739933	-0.434533
PE O-34:3|PE O-18:3_16:0	Negative	15.169	EtherPE	GP	C39H74NO7P	0.196234	0.0624808	0.892726	1.00859	0.0123348
PG 8:0_22:5;1O	Negative	2.974	OxPG	GP	C36H61O11P	0.777525	0.763799	0.174165	1.54445	0.627094
CL 12:0_12:0_24:0_20:4	Negative	9.911	CL	GP	C77H142O17P2	0.656045	0.640484	0.262557	1.36132	0.445011
PE O-15:4_20:5	Negative	1.105	EtherPE	GP	C40H64NO7P	0.192963	0.0635615	0.911358	0.961985	-0.0559139
PE O-8:0_26:2	Negative	12.765	EtherPE	GP	C39H76NO7P	1.16905	1.17451	0.0232954	1.28787	0.364982
PE O-34:2|PE O-18:2_16:0	Negative	16.451	EtherPE	GP	C39H76NO7P	0.738571	0.7244	0.19826	1.08068	0.111942
PE O-34:1|PE O-18:1_16:0	Negative	16.663	EtherPE	GP	C39H78NO7P	0.792943	0.781694	0.164264	1.09378	0.129322
PG O-8:0_24:2	Negative	12.293	EtherPG	GP	C38H73O9P	1.69624	1.70213	5.27308e-06	0.556665	-0.845118
PE O-14:0_18:2;2O	Negative	12.3	EtherOxPE	GP	C37H72NO9P	1.0489	1.0998	0.0470246	0.7038	-0.506763
PE O-34:0|PE O-18:0_16:0	Negative	18.159	EtherPE	GP	C39H80NO7P	0.555335	0.567912	0.338331	1.25522	0.327943
PG 31:1|PG 15:0_16:1	Negative	10.667	PG	GP	C37H71O10P	0.188294	0.0964668	0.897372	0.983227	-0.0244036
PG O-32:1|PG O-16:1_16:0	Negative	13.888	EtherPG	GP	C38H75O9P	0.431965	0.424971	0.455644	0.842848	-0.246655
SM 12:1;2O/19:0	Negative	11.043	SM	SP	C36H73N2O6P	0.250519	0.208223	0.669218	1.02754	0.0391945
AAHFA 28:6/19:1;O	Negative	18.286	FAHFA	FA	C47H78O4	0.765749	0.830949	0.168762	0.598624	-0.740279
PG 31:0|PG 15:0_16:0	Negative	11.944	PG	GP	C37H73O10P	1.15771	1.15993	0.0242873	1.12493	0.169831
PG O-8:0_24:0	Negative	14.136	EtherPG	GP	C38H77O9P	0.738017	0.713735	0.187597	0.629579	-0.667541
Cer 12:1;3O/32:0;(2OH)	Negative	20.772	Cer	SP	C44H87NO5	0.542717	0.466721	0.360126	1.09943	0.136757
Cer 44:0;4O|Cer 18:0;3O/26:0;(2OH)	Negative	20.547	Cer	SP	C44H89NO5	1.09524	1.07963	0.0362012	1.29578	0.373817
Cer 12:0;3O/32:0;(2OH)	Negative	20.904	Cer	SP	C44H89NO5	0.260905	0.188043	0.676797	1.05716	0.0801877
AAHFA 28:4/19:0;O	Negative	20.444	FAHFA	FA	C47H84O4	1.12257	1.11537	0.0307745	1.26775	0.34227
PC 8:0_16:0;3O	Negative	9.22	OxPC	GP	C32H64NO11P	0.438698	0.451604	0.468252	1.16942	0.225797
PE 34:2|PE 16:1_18:1	Negative	14.056	PE	GP	C39H74NO8P	1.12836	1.13951	0.0304353	0.808848	-0.306059
Cer 41:0;4O|Cer 17:0;3O/24:0;(2OH)	Negative	18.913	Cer	SP	C41H83NO5	0.276437	0.3329	0.634263	0.933009	-0.100037
PA 16:2_22:6	Negative	10.927	PA	GP	C41H65O8P	0.226312	0.218614	0.743978	1.07678	0.10673
PE 34:1|PE 16:0_18:1	Negative	15.632	PE	GP	C39H76NO8P	1.69128	1.6841	6.88308e-06	0.525386	-0.92855
PE O-35:1|PE O-19:1_16:0	Negative	18.392	EtherPE	GP	C40H80NO7P	1.07414	1.06301	0.0408147	1.31777	0.398094
CL 14:0_16:0_16:0_24:0	Negative	10.204	CL	GP	C79H154O17P2	0.912807	0.936646	0.0950556	0.904302	-0.145123
HexCer 16:0;2O/20:5	Negative	10.211	HexCer	SP	C42H73NO8	1.11654	1.14724	0.0322447	0.864855	-0.20947
PE O-16:0_18:1;1O	Negative	16.457	EtherOxPE	GP	C39H78NO8P	1.41641	1.39272	0.00242089	0.286551	-1.80314
PE 34:0|PE 16:0_18:0	Negative	17.027	PE	GP	C39H78NO8P	0.93144	0.898128	0.0857305	0.484991	-1.04397
CL 12:0_16:0_22:6_22:6	Negative	8.876	CL	GP	C81H134O17P2	1.55826	1.55871	0.000285014	1.26771	0.342227
PG 32:1|PG 14:0_18:1	Negative	11.498	PG	GP	C38H73O10P	0.5989	0.586373	0.321557	0.926491	-0.110151
PG O-8:0_25:1	Negative	13.327	EtherPG	GP	C39H77O9P	1.66658	1.67989	1.72274e-05	0.507493	-0.978541
PG O-33:1|PG O-17:1_16:0	Negative	14.434	EtherPG	GP	C39H77O9P	1.24486	1.24901	0.013185	0.838352	-0.254373
SM 12:1;2O/20:0	Negative	12.128	SM	SP	C37H75N2O6P	1.66866	1.67154	1.51243e-05	1.38521	0.470101
NAGlySer 16:2;O(FA 22:6)	Negative	13.029	NAGlySer	FA	C43H66N2O7	0.113579	0.046494	0.909463	0.972454	-0.0402988
PG 32:0|PG 16:0_16:0	Negative	13.022	PG	GP	C38H75O10P	0.119598	0.0728171	0.921954	1.02546	0.0362752
Cer 44:1;2O|Cer 18:1;2O/26:0	Negative	21	Cer	SP	C44H87NO3	0.0939563	0.088627	0.945301	0.993145	-0.00992342
Cer 44:0;2O|Cer 20:0;2O/24:0	Negative	21.119	Cer	SP	C44H89NO3	0.507662	0.461921	0.389381	1.10077	0.138519
PI O-8:0_19:0	Negative	10.927	EtherPI	GP	C36H71O12P	0.520307	0.550003	0.37217	1.17736	0.235553
PE O-36:3|PE O-18:2_18:1	Negative	16.514	EtherPE	GP	C41H78NO7P	0.273619	0.190311	0.788357	1.03072	0.0436521
Cer 42:1;4O|Cer 18:1;3O/24:0;(2OH)	Negative	18.032	Cer	SP	C42H83NO5	0.360687	0.42665	0.534527	0.898525	-0.154369
PE O-36:2|PE O-20:2_16:0	Negative	17.912	EtherPE	GP	C41H80NO7P	1.25366	1.25073	0.0124874	1.16115	0.215549
Cer 42:0;4O|Cer 18:0;3O/24:0;(2OH)	Negative	19.64	Cer	SP	C42H85NO5	0.467658	0.419766	0.416659	1.08335	0.115495
AAHFA 28:6/21:3;O	Negative	21.049	FAHFA	FA	C49H78O4	0.808702	0.8422	0.143887	0.805125	-0.312715
PE O-36:1|PE O-20:1_16:0	Negative	19.455	EtherPE	GP	C41H82NO7P	0.708667	0.731811	0.208463	1.39649	0.481806
PG 33:2|PG 15:0_18:2	Negative	10.963	PG	GP	C39H73O10P	1.08684	1.12106	0.0387334	0.820133	-0.286071
AAHFA 28:6/21:2;O	Negative	20.58	FAHFA	FA	C49H80O4	0.408867	0.422785	0.485996	0.905276	-0.143571
PE O-36:0|PE O-20:0_16:0	Negative	19.711	EtherPE	GP	C41H84NO7P	0.247558	0.23715	0.705592	1.16549	0.220936
PG 33:1|PG 17:0_16:1	Negative	12.337	PG	GP	C39H75O10P	0.793719	0.800446	0.160409	0.921754	-0.117546
SM 12:1;2O/21:0	Negative	13.304	SM	SP	C38H77N2O6P	1.63555	1.64144	4.52328e-05	1.72148	0.783648
PS 9:0_20:3;3O	Negative	5.027	OxPS	GP	C35H62NO13P	0.382681	0.331548	0.569135	0.836956	-0.256777
PE O-14:1_22:6;1O	Negative	12.316	EtherOxPE	GP	C41H70NO8P	0.662384	0.63991	0.257921	0.923643	-0.114593
PE O-16:0_18:1;2O	Negative	15.673	EtherOxPE	GP	C39H78NO9P	1.32908	1.33941	0.00639021	1.13158	0.178339
Cer 13:1;3O/30:3;(2OH)	Negative	19.392	Cer	SP	C43H79NO5	1.34377	1.36481	0.00536021	1.60445	0.682081
PG 33:0|PG 16:0_17:0	Negative	13.637	PG	GP	C39H77O10P	1.30444	1.31223	0.00775534	1.29384	0.371661
PE O-16:0_18:0;2O	Negative	16.167	EtherOxPE	GP	C39H80NO9P	1.38186	1.40058	0.00363868	1.30586	0.385
PG 8:0_24:0;1O	Negative	14.198	OxPG	GP	C38H75O11P	1.49115	1.49736	0.000961962	0.608312	-0.717116
Cer 13:0;2O/36:5	Negative	20.05	Cer	SP	C49H89NO3	0.117114	0.154677	0.842662	0.96403	-0.0528501
Cer 46:0;4O|Cer 20:0;3O/26:0;(2OH)	Negative	21.046	Cer	SP	C46H93NO5	0.85047	0.864776	0.122485	1.29479	0.37272
SMGDG O-26:7_3:0	Negative	15.692	EtherSMGDG	GL	C38H60O12S	0.662529	0.690686	0.240756	1.59113	0.670047
Cer 12:1;3O/31:0;(2OH)	Negative	18.786	Cer	SP	C43H85NO5	0.204165	0.268863	0.726464	0.947907	-0.0771824
PC O-8:0_18:1;4O	Negative	10.921	EtherOxPC	GP	C34H68NO11P	0.533045	0.555826	0.365941	1.18691	0.247215
PE O-15:0_20:4;2O	Negative	16.399	EtherOxPE	GP	C40H74NO9P	1.38093	1.40876	0.0036624	1.697	0.762987
HexCer 16:1;3O/19:1;(2OH)	Negative	11.953	HexCer	SP	C41H77NO10	0.169398	0.0583973	0.979276	1.00249	0.00359125
PE O-37:2|PE O-21:2_16:0	Negative	18.666	EtherPE	GP	C42H82NO7P	0.656237	0.643298	0.250616	1.09946	0.136791
Cer 43:0;4O|Cer 18:0;3O/25:0;(2OH)	Negative	20.177	Cer	SP	C43H87NO5	0.144342	0.197468	0.807961	0.968607	-0.0460165
PI 8:0_16:1;3O	Negative	6.511	OxPI	GP	C33H61O16P	0.173475	0.15818	0.822597	1.09279	0.128022
PG 34:3|PG 14:0_20:3	Negative	10.546	PG	GP	C40H73O10P	0.314905	0.242143	0.675648	1.02063	0.0294649
PS O-15:4_20:5	Negative	5.027	EtherPS	GP	C41H64NO9P	0.228441	0.103532	0.868121	0.949772	-0.0743468
PE O-15:0_20:3;2O	Negative	16.618	EtherOxPE	GP	C40H76NO9P	0.381273	0.375297	0.529215	1.31534	0.395439
HexCer 34:1;2O|HexCer 18:1;2O/16:0	Negative	13.797	HexCer	SP	C40H77NO8	0.403366	0.379878	0.525008	1.05195	0.0730619
PE O-9:0_28:1	Negative	14.925	EtherPE	GP	C42H84NO7P	0.523725	0.541281	0.359634	1.09006	0.124409
PE O-37:1|PE O-20:1_17:0	Negative	20.038	EtherPE	GP	C42H84NO7P	0.751205	0.770459	0.182583	1.40259	0.488089
PG 15:0_18:3;1O	Negative	11.777	OxPG	GP	C39H71O11P	0.653423	0.627941	0.268661	0.931388	-0.102546
PG 34:2|PG 16:0_18:2	Negative	11.795	PG	GP	C40H75O10P	0.555959	0.539813	0.353143	0.942481	-0.0854642
CL 74:0|CL 16:0_16:0_16:0_26:0	Negative	12.29	CL	GP	C83H162O17P2	1.34832	1.32404	0.00512259	1.22555	0.293429
PA 11:0_28:0	Negative	12.27	PA	GP	C42H83O8P	1.5719	1.56938	0.000212597	1.399	0.484397
HexCer 16:0;3O/19:0;(2OH)	Negative	12.278	HexCer	SP	C41H81NO10	1.5396	1.50903	0.000414618	1.35132	0.434375
PE O-9:0_28:0	Negative	15.563	EtherPE	GP	C42H86NO7P	0.464783	0.468261	0.425108	0.855706	-0.224813
PE O-9:0_28:0	Negative	20.206	EtherPE	GP	C42H86NO7P	0.903079	0.92541	0.0991415	1.8524	0.889392
PG 34:1|PG 16:0_18:1	Negative	13.128	PG	GP	C40H77O10P	0.543466	0.55535	0.351547	0.932184	-0.101313
SM 12:1;2O/22:0	Negative	14.305	SM	SP	C39H79N2O6P	1.27769	1.28985	0.0100681	1.6562	0.727875
PE O-17:0_18:1;2O	Negative	16.381	EtherOxPE	GP	C40H80NO9P	1.04306	1.03834	0.050876	1.10438	0.143231
PE O-8:0_28:0;1O	Negative	16.572	EtherOxPE	GP	C41H84NO8P	0.866132	0.841872	0.114919	1.39065	0.475762
PG 34:0|PG 16:0_18:0	Negative	14.693	PG	GP	C40H79O10P	0.102627	0.0414697	0.967444	1.01365	0.0195548
SM 12:0;2O/22:0	Negative	15.19	SM	SP	C39H81N2O6P	1.14216	1.16793	0.0273456	1.75149	0.80858
PS 9:0_20:3;4O	Negative	4.741	OxPS	GP	C35H62NO14P	0.414936	0.368555	0.539389	0.820689	-0.285092
PE O-17:0_18:0;2O	Negative	17.135	EtherOxPE	GP	C40H82NO9P	1.40206	1.41559	0.00291421	1.42554	0.511507
Cer 12:1;3O/35:0;(2OH)	Negative	21.366	Cer	SP	C47H93NO5	0.20085	0.211223	0.78907	0.969186	-0.0451552
PG 9:0_24:0;1O	Negative	15.045	OxPG	GP	C39H77O11P	1.40348	1.41389	0.00298923	0.740672	-0.433094
SM 33:0;3O	Negative	18.288	SM	SP	C38H79N2O7P	0.642129	0.705477	0.256378	0.635658	-0.653676
HexCer 16:1;3O/20:3;(2OH)	Negative	17.392	HexCer	SP	C42H75NO10	1.43702	1.43623	0.0018837	1.23219	0.301224
Cer 46:0;2O|Cer 22:0;2O/24:0	Negative	21.441	Cer	SP	C46H93NO3	0.318425	0.27474	0.610637	1.05436	0.0763627
Cer 44:1;4O|Cer 20:1;3O/24:0;(2OH)	Negative	19.516	Cer	SP	C44H87NO5	0.194364	0.251414	0.74237	0.955264	-0.0660293
PE O-38:2|PE O-22:2_16:0	Negative	19.444	EtherPE	GP	C43H84NO7P	1.4905	1.53112	0.000908409	1.24621	0.317546
Cer 44:0;4O|Cer 20:0;3O/24:0;(2OH)	Negative	20.557	Cer	SP	C44H89NO5	1.11758	1.05967	0.031508	1.17089	0.227608
PG 35:3|PG 16:0_19:3	Negative	11.804	PG	GP	C41H75O10P	0.322718	0.280688	0.62209	1.05497	0.0772019
PG 35:3|PG 15:0_20:3	Negative	11.319	PG	GP	C41H75O10P	0.204868	0.0576364	0.921319	1.01867	0.0266852
CL 12:0_22:3_22:6_22:6	Negative	16.422	CL	GP	C87H140O17P2	0.508872	0.543733	0.376648	0.877695	-0.188208
HexCer 17:3;3O/20:5;(2OH)	Negative	16.448	HexCer	SP	C43H69NO10	0.209257	0.177167	0.79021	0.966241	-0.0495446
PE O-38:1|PE O-20:0_18:1	Negative	19.705	EtherPE	GP	C43H86NO7P	1.01614	1.0402	0.0560748	1.29766	0.375911
PE O-38:1|PE O-22:1_16:0	Negative	20.552	EtherPE	GP	C43H86NO7P	0.814884	0.830256	0.142758	1.442	0.528076
PG 35:2|PG 16:1_19:1	Negative	12.593	PG	GP	C41H77O10P	0.447556	0.41042	0.470418	1.04383	0.0618884
PS 15:3_20:5	Negative	4.747	PS	GP	C41H64NO10P	0.30473	0.225568	0.707716	0.890495	-0.16732
PE O-18:0_18:2;2O	Negative	15.875	EtherOxPE	GP	C41H80NO9P	0.560189	0.531101	0.340769	1.0602	0.0843423
HexCer 17:0;2O/22:5	Negative	15.944	HexCer	SP	C45H79NO8	0.133642	0.0882765	0.840865	1.04263	0.0602241
PE O-38:0|PE O-22:0_16:0	Negative	20.676	EtherPE	GP	C43H88NO7P	0.459354	0.476451	0.432369	1.37701	0.461534
PI O-8:0_22:3	Negative	11.353	EtherPI	GP	C39H71O12P	0.835318	0.846407	0.129031	1.55044	0.632681
PG 35:1|PG 17:0_18:1	Negative	13.972	PG	GP	C41H79O10P	0.816488	0.79209	0.147369	1.07258	0.101088
CL 12:0_15:0_28:0_22:5	Negative	11.513	CL	GP	C86H158O17P2	1.29471	1.26641	0.00845218	1.29029	0.367692
PG O-8:0_28:1	Negative	11.498	EtherPG	GP	C42H83O9P	0.574069	0.526569	0.313297	1.26615	0.340443
PE O-18:0_18:1;2O	Negative	17.395	EtherOxPE	GP	C41H82NO9P	1.57248	1.59235	0.00021347	1.39884	0.484233
PE O-18:0_18:1;2O	Negative	16.191	EtherOxPE	GP	C41H82NO9P	0.150198	0.0483041	0.914775	1.00607	0.00873386
Cer 13:1;3O/32:3;(2OH)	Negative	20.441	Cer	SP	C45H83NO5	1.26456	1.27829	0.0109802	1.45607	0.542081
PG 10:0_22:3;3O	Negative	11.586	OxPG	GP	C38H69O13P	0.96602	0.905476	0.0730137	0.618812	-0.692427
PG 35:0|PG 17:0_18:0	Negative	15.166	PG	GP	C41H81O10P	1.03415	1.05205	0.0512446	1.1674	0.223299
PE O-18:0_18:0;2O	Negative	17.901	EtherOxPE	GP	C41H84NO9P	1.17412	1.18907	0.0220923	1.49024	0.575546
PG 8:0_26:0;1O	Negative	15.806	OxPG	GP	C40H79O11P	1.21832	1.24274	0.0160837	0.735257	-0.44368
CL 12:0_15:1_24:0_26:0	Negative	17.944	CL	GP	C86H166O17P2	0.882246	0.884444	0.109283	1.38596	0.470889
PC O-12:0_18:1;2O	Negative	11.846	EtherOxPC	GP	C38H76NO9P	1.71937	1.70703	1.47216e-06	0.158311	-2.65916
HexCer 17:1;3O/20:3;(2OH)	Negative	18.178	HexCer	SP	C43H77NO10	1.40492	1.4129	0.00281011	1.19388	0.255662
CL 77:0|CL 16:0_16:0_17:0_28:0	Negative	17.902	CL	GP	C86H168O17P2	1.09411	1.10803	0.0371381	1.46832	0.554165
Cer 12:0;3O/36:0;(2OH)	Negative	21.577	Cer	SP	C48H97NO5	0.256673	0.229549	0.659626	1.05842	0.0819106
PG 36:5|PG 16:0_20:5	Negative	10.198	PG	GP	C42H73O10P	1.30966	1.33002	0.00756778	1.21676	0.283046
PE O-15:0_22:5;2O	Negative	16.454	EtherOxPE	GP	C42H76NO9P	0.909221	0.897666	0.0986241	1.10771	0.147584
Cer 12:1;3O/33:0;(2OH)	Negative	20.084	Cer	SP	C45H89NO5	0.228867	0.174853	0.694859	1.06008	0.0841724
PG 36:4|PG 16:0_20:4	Negative	11.332	PG	GP	C42H75O10P	0.218413	0.0079825	0.984145	1.00494	0.00710938
PE O-15:0_22:4;2O	Negative	16.657	EtherOxPE	GP	C42H78NO9P	0.670165	0.652865	0.249044	1.06092	0.0853105
PE O-11:0_28:2	Negative	14.285	EtherPE	GP	C44H86NO7P	0.28442	0.269238	0.644369	1.06548	0.0915016
PE O-11:0_28:2	Negative	20.084	EtherPE	GP	C44H86NO7P	1.49779	1.5398	0.000808947	1.4169	0.502741
Cer 45:0;4O|Cer 20:0;3O/25:0;(2OH)	Negative	20.802	Cer	SP	C45H91NO5	0.755139	0.706523	0.179772	1.10649	0.145993
PG 36:3|PG 16:0_20:3	Negative	12.178	PG	GP	C42H77O10P	0.260795	0.219277	0.671923	1.02666	0.0379528
PE O-11:0_28:1	Negative	15.64	EtherPE	GP	C44H88NO7P	0.379654	0.371136	0.514855	1.12648	0.171826
Cer 16:3;2O/36:6	Negative	19.946	Cer	SP	C52H87NO3	1.52257	1.54205	0.000538784	1.60163	0.679544
PG 36:2|PG 18:1_18:1	Negative	13.426	PG	GP	C42H79O10P	0.219843	0.151538	0.761314	1.02147	0.0306522
CL 78:0|CL 16:0_18:0_18:0_26:0	Negative	14.442	CL	GP	C87H170O17P2	1.58726	1.59003	0.000155572	1.42421	0.510159
PC O-9:0_24:2	Negative	17.849	EtherPC	GP	C41H80NO7P	0.640633	0.613995	0.265038	1.07281	0.101394
Cer 14:2;2O/38:6	Negative	21.028	Cer	SP	C52H89NO3	1.33967	1.33075	0.00559527	1.32467	0.405634
SMGDG O-9:0_22:3	Negative	12.183	EtherSMGDG	GL	C40H72O12S	0.407325	0.397229	0.496789	1.23863	0.308747
PG 36:1|PG 17:0_19:1	Negative	14.753	PG	GP	C42H81O10P	1.37804	1.38102	0.00384836	1.13364	0.180961
PG 36:1|PG 16:0_20:1	Negative	15.811	PG	GP	C42H81O10P	1.53521	1.53657	0.000454492	0.687714	-0.540119
ASG 28:1;O;Hex;FA 11:0	Negative	14.732	AHexCAS	ST	C45H78O7	0.548824	0.526332	0.36661	1.12927	0.175384
PC O-8:0_25:1	Negative	18.156	EtherPC	GP	C41H82NO7P	1.67212	1.68042	1.35547e-05	1.26864	0.343278
PG 36:0|PG 16:0_20:0	Negative	16.092	PG	GP	C42H83O10P	0.147556	0.144135	0.838942	1.07687	0.106849
PC O-14:0_17:2;2O	Negative	11.084	EtherOxPC	GP	C39H76NO9P	1.39887	1.42964	0.00308525	0.6556	-0.609112
PC O-14:0_18:1;1O	Negative	12.568	EtherOxPC	GP	C40H80NO8P	1.49245	1.49198	0.000919172	0.786369	-0.346722
Cer 12:1;3O/37:0;(2OH)	Negative	21.635	Cer	SP	C49H97NO5	0.128675	0.0554281	0.896368	1.02107	0.0300853
PG 10:0_22:3;4O	Negative	7.972	OxPG	GP	C38H69O14P	0.491275	0.418449	0.417745	0.84741	-0.238868
NAGlySer 14:1;O(FA 28:6)	Negative	17.415	NAGlySer	FA	C47H76N2O7	0.969338	0.992578	0.0730448	0.902894	-0.147371
PC O-8:0_24:0;1O	Negative	15.052	EtherOxPC	GP	C40H82NO8P	1.28732	1.32347	0.00906938	1.33088	0.412376
HexCer 16:0;2O/24:2	Negative	19.924	HexCer	SP	C46H87NO8	0.89449	0.890155	0.101434	1.30209	0.380825
Cer 12:0;3O/37:0;(2OH)	Negative	21.694	Cer	SP	C49H99NO5	0.0934542	0.0767185	0.985406	0.997422	-0.00372358
PG 37:5|PG 15:0_22:5	Negative	10.605	PG	GP	C43H75O10P	0.7267	0.730618	0.213953	1.12932	0.175453
PG O-10:0_28:5	Negative	16.28	EtherPG	GP	C44H79O9P	0.655206	0.688098	0.248478	0.785878	-0.347622
NAGlySer 14:0;O(FA 28:6)	Negative	16.44	NAGlySer	FA	C47H78N2O7	1.3803	1.35415	0.00365558	0.208477	-2.26204
HexCer 16:1;3O/22:2;(2OH)	Negative	20.29	HexCer	SP	C44H81NO10	0.692522	0.707126	0.219498	1.49326	0.578462
Cer 46:1;4O|Cer 20:1;3O/26:0;(2OH)	Negative	20.468	Cer	SP	C46H91NO5	0.186331	0.110431	0.768979	1.03831	0.0542332
PG 37:4|PG 17:0_20:4	Negative	11.578	PG	GP	C43H77O10P	0.101788	0.0414647	0.916726	0.979765	-0.0294928
PE O-40:2|PE O-24:2_16:0	Negative	20.528	EtherPE	GP	C45H88NO7P	1.67972	1.70822	9.86865e-06	1.66207	0.732977
Cer 46:0;4O|Cer 22:0;3O/24:0;(2OH)	Negative	21.033	Cer	SP	C46H93NO5	1.26145	1.26643	0.0112555	1.28736	0.364411
PG 37:3|PG 17:0_20:3	Negative	12.733	PG	GP	C43H79O10P	1.36579	1.35707	0.00428814	1.50514	0.589896
NAGlySer 15:4;O(FA 28:6)	Negative	12.114	NAGlySer	FA	C48H72N2O7	1.54547	1.55955	0.000359277	1.43304	0.519076
PG 37:2|PG 17:0_20:2	Negative	14.201	PG	GP	C43H81O10P	1.33463	1.32824	0.00606227	1.21464	0.280528
SM 36:3;3O	Negative	15.131	SM	SP	C41H79N2O7P	1.5757	1.59377	0.000205784	0.706248	-0.501754
HexCer 17:1;3O/22:6;(2OH)	Negative	15.826	HexCer	SP	C45H75NO10	1.24378	1.23832	0.0129524	0.705404	-0.503477
PE O-13:0_28:7	Negative	17.387	EtherPE	GP	C46H80NO7P	0.344009	0.339941	0.565373	0.962867	-0.0545915
PC O-8:0_26:2	Negative	17.447	EtherPC	GP	C42H82NO7P	0.145537	0.012979	0.97495	1.0024	0.00346274
PI O-8:0_24:3	Negative	13	EtherPI	GP	C41H75O12P	0.166733	0.129203	0.833398	1.04863	0.0685123
PG 37:1|PG 19:0_18:1	Negative	15.45	PG	GP	C43H83O10P	1.46581	1.47516	0.00127999	1.20971	0.274662
PG 6:0_31:1	Negative	14.206	PG	GP	C43H83O10P	1.46941	1.45795	0.00124261	1.27612	0.351769
CL 14:0_17:0_28:0_22:5	Negative	16.295	CL	GP	C90H166O17P2	1.23349	1.22165	0.0144705	0.659454	-0.600656
HexCer 16:1;3O/19:0;(2OH)	Negative	17.923	HexCer	SP	C41H79NO10	0.16337	0.130315	0.789292	1.04401	0.0621297
PE O-24:0_14:1;2O	Negative	17.877	EtherOxPE	GP	C43H86NO9P	0.245198	0.166848	0.738537	1.02477	0.0352965
PE O-24:0_14:1;2O	Negative	19.728	EtherOxPE	GP	C43H86NO9P	1.31895	1.3385	0.00687809	1.4461	0.532163
PA 18:5_26:7	Negative	12.343	PA	GP	C47H69O8P	1.04385	1.07372	0.0504864	0.765967	-0.384645
PC 9:0_20:4;4O	Negative	3.916	OxPC	GP	C37H66NO12P	0.979593	0.935219	0.0682573	0.472309	-1.0822
CL 12:0_20:3_28:0_22:6	Negative	15.828	CL	GP	C91H160O17P2	1.27981	1.29781	0.00990981	0.750267	-0.414523
HexCer 17:1;3O/22:4;(2OH)	Negative	17.229	HexCer	SP	C45H79NO10	1.62297	1.60426	6.33841e-05	0.248931	-2.00618
PE O-24:0_14:0;2O	Negative	20.285	EtherOxPE	GP	C43H88NO9P	0.938675	0.948685	0.0853741	1.44264	0.528716
Cer 12:1;3O/38:0;(2OH)	Negative	21.753	Cer	SP	C50H99NO5	0.0950272	0.00234664	0.919779	1.01732	0.0247792
PG 38:6|PG 16:0_22:6	Negative	10.822	PG	GP	C44H75O10P	1.20561	1.19834	0.018083	1.15477	0.207609
PG 8:0_28:0;1O	Negative	17.21	OxPG	GP	C42H83O11P	1.328	1.34642	0.0064064	0.556298	-0.846071
AAHFA 28:6/26:6;O	Negative	20.226	FAHFA	FA	C54H82O4	0.831592	0.84791	0.134124	1.4322	0.518237
PG 16:0_18:1;3O	Negative	9.992	OxPG	GP	C40H77O13P	0.421202	0.403781	0.467953	0.879185	-0.185761
PG 38:5|PG 16:0_22:5	Negative	11.367	PG	GP	C44H77O10P	0.217572	0.018416	0.965044	1.01543	0.0220876
HexCer 17:0;2O/20:4;O	Negative	18.346	HexCer	SP	C43H77NO9	1.38221	1.36257	0.00358485	0.113745	-3.13613
PA 16:2_28:7	Negative	9.392	PA	GP	C47H75O8P	0.792192	0.808631	0.152953	1.36102	0.444686
PG 38:4|PG 18:1_20:3	Negative	12.42	PG	GP	C44H79O10P	0.961289	0.943154	0.0780514	1.10945	0.149844
PG 38:4|PG 18:0_20:4	Negative	12.984	PG	GP	C44H79O10P	0.9087	0.876551	0.095044	1.17365	0.231004
PE O-17:0_22:4;2O	Negative	19.458	EtherOxPE	GP	C44H82NO9P	0.648223	0.670572	0.253908	1.37425	0.458648
Cer 47:0;4O|Cer 21:0;3O/26:0;(2OH)	Negative	21.202	Cer	SP	C47H95NO5	0.768766	0.718881	0.171735	1.21699	0.283318
PG 38:3|PG 16:0_22:3	Negative	13.868	PG	GP	C44H81O10P	1.16214	1.15755	0.0246724	1.1351	0.182824
CL 83:9|CL 17:0_22:3_22:3_22:3	Negative	13.796	CL	GP	C92H162O17P2	0.667958	0.651307	0.2414	1.09368	0.129195
PE O-14:1_28:7	Negative	14.522	EtherPE	GP	C47H80NO7P	1.47514	1.47124	0.00113898	0.622905	-0.682916
CL 15:0_18:2_28:0_22:6	Negative	13.861	CL	GP	C92H164O17P2	1.30537	1.29939	0.00791159	1.18162	0.240765
PE O-17:0_22:3;2O	Negative	19.713	EtherOxPE	GP	C44H84NO9P	0.316299	0.319793	0.599483	1.27242	0.347573
SMGDG O-9:0_24:4	Negative	12.337	EtherSMGDG	GL	C42H74O12S	0.526352	0.522274	0.381025	0.944941	-0.0817043
PG 38:2|PG 18:0_20:2	Negative	14.928	PG	GP	C44H83O10P	1.60246	1.60534	0.000109668	1.35677	0.440173
CL 15:0_18:1_28:0_22:6	Negative	15.891	CL	GP	C92H166O17P2	1.5444	1.55347	0.000384597	0.691344	-0.532524
PC O-12:0_22:3;1O	Negative	14.888	EtherOxPC	GP	C42H80NO8P	1.36744	1.36755	0.00433038	1.20857	0.273304
PI O-9:0_24:3	Negative	13.637	EtherPI	GP	C42H77O12P	1.45498	1.47589	0.00148749	1.39051	0.475616
PG O-14:1_26:7	Negative	15.673	EtherPG	GP	C46H77O9P	1.19039	1.195	0.0194559	1.21524	0.281246
NAGlySer 16:3;O(FA 28:6)	Negative	16.084	NAGlySer	FA	C49H76N2O7	1.1859	1.19537	0.0200607	1.41219	0.497933
PG 38:1|PG 18:0_20:1	Negative	16.095	PG	GP	C44H85O10P	0.881459	0.864691	0.106953	1.13763	0.186027
PE 7:0_34:6	Negative	16.509	PE	GP	C46H80NO8P	1.77539	1.78035	5.35116e-09	0.385502	-1.37519
PE O-24:0_15:1;2O	Negative	19.14	EtherOxPE	GP	C44H88NO9P	1.02883	1.0075	0.0549378	1.13833	0.186924
PG 16:2_22:6;1O	Negative	13.113	OxPG	GP	C44H71O11P	1.09748	1.10943	0.0362789	0.395348	-1.33881
PA 19:5_26:7	Negative	13.233	PA	GP	C48H71O8P	0.100687	0.110459	0.875921	1.05108	0.0718657
CL 12:0_22:4_28:0_22:6	Negative	17.544	CL	GP	C93H162O17P2	0.601515	0.60603	0.308168	0.873183	-0.195644
SM 37:1;3O	Negative	19.144	SM	SP	C42H85N2O7P	0.939641	0.918837	0.0857563	1.11311	0.154601
PC O-15:0_18:2;2O	Negative	16.28	EtherOxPC	GP	C41H80NO9P	0.365817	0.384974	0.532158	0.85667	-0.223189
PC O-16:0_18:1;1O	Negative	18.324	EtherOxPC	GP	C42H84NO8P	1.38731	1.3652	0.00338656	0.336913	-1.56955
PE O-24:0_15:0;2O	Negative	21.271	EtherOxPE	GP	C44H90NO9P	0.89918	0.927237	0.0998796	1.40112	0.486576
Cer 13:1;3O/38:0;(2OH)	Negative	21.847	Cer	SP	C51H101NO5	0.133335	0.0603129	0.843677	1.021	0.0299839
NAGlySer 16:1;O(FA 28:6)	Negative	17.909	NAGlySer	FA	C49H80N2O7	0.332017	0.26771	0.567576	1.08729	0.12074
HexCer 16:0;2O/26:2	Negative	20.72	HexCer	SP	C48H91NO8	0.686754	0.614348	0.232704	1.17697	0.235078
PG 39:5|PG 17:0_22:5	Negative	11.939	PG	GP	C45H79O10P	1.46409	1.46045	0.0013197	1.40534	0.490919
Cer 12:1;3O/36:0;(2OH)	Negative	20.992	Cer	SP	C48H95NO5	0.222026	0.0744306	0.869761	1.01521	0.0217783
HexCer 17:1;3O/20:3;(2OH)	Negative	13.795	HexCer	SP	C43H77NO10	0.743559	0.746963	0.185919	1.23017	0.298857
Cer 48:0;4O|Cer 22:0;3O/26:0;(2OH)	Negative	21.363	Cer	SP	C48H97NO5	0.599949	0.580177	0.291683	1.11261	0.153948
PI O-8:0_26:5	Negative	11.795	EtherPI	GP	C43H75O12P	0.201885	0.121354	0.844651	0.987567	-0.0180488
NAGlySer 19:5;O(FA 26:6)	Negative	12.282	NAGlySer	FA	C50H74N2O7	1.42524	1.40985	0.00218332	1.24807	0.319703
CL 15:0_20:3_28:0_22:6	Negative	15.33	CL	GP	C94H166O17P2	1.61096	1.61767	9.21322e-05	0.676614	-0.563595
HexCer 16:1;3O/21:2;(2OH)	Negative	15.809	HexCer	SP	C43H79NO10	1.43217	1.42985	0.00216106	0.775789	-0.366263
PI O-8:0_26:4	Negative	13.139	EtherPI	GP	C43H77O12P	0.448351	0.473593	0.435395	0.923628	-0.114616
PI O-8:0_26:4	Negative	14.202	EtherPI	GP	C43H77O12P	1.39965	1.38483	0.00322506	0.701338	-0.511818
PG 16:0_22:3;1O	Negative	14.292	OxPG	GP	C44H81O11P	1.32835	1.3378	0.00642585	1.75544	0.811834
PA 17:0_28:7	Negative	14.404	PA	GP	C48H81O8P	1.31687	1.3247	0.00716373	1.80022	0.848174
PG 39:2|PG 19:1_20:1	Negative	15.528	PG	GP	C45H85O10P	1.72828	1.72393	8.08033e-07	3.0144	1.59187
CL 15:0_20:3_28:0_22:4	Negative	16.555	CL	GP	C94H170O17P2	1.50938	1.51514	0.000715461	0.697987	-0.518729
PC O-12:0_22:4;2O	Negative	16.506	EtherOxPC	GP	C42H78NO9P	0.535108	0.519403	0.349159	1.08515	0.117893
HexCer 17:1;3O/24:6;(2OH)	Negative	14.309	HexCer	SP	C47H79NO10	1.19779	1.19873	0.0188676	1.72058	0.782896
PE O-15:0_28:7	Negative	16.543	EtherPE	GP	C48H84NO7P	1.55448	1.56173	0.00032545	0.691064	-0.53311
PE O-24:0_16:2;2O	Negative	19.71	EtherOxPE	GP	C45H88NO9P	1.23093	1.24114	0.0150363	1.14096	0.190252
PI O-8:0_26:3	Negative	14.685	EtherPI	GP	C43H79O12P	0.107703	0.0101423	0.990911	0.9963	-0.00534849
PG O-13:1_28:7	Negative	16.337	EtherPG	GP	C47H79O9P	1.54731	1.56116	0.00035392	0.288585	-1.79293
CL 15:0_20:5_24:0_26:0	Negative	17.924	CL	GP	C94H174O17P2	1.63043	1.62856	5.76966e-05	0.689075	-0.537267
CL 14:0_22:5_28:0_22:6	Negative	15.907	CL	GP	C95H164O17P2	1.18118	1.20435	0.021148	0.757879	-0.399961
PC O-17:0_18:2;1O	Negative	17.203	EtherOxPC	GP	C43H84NO8P	1.7338	1.74334	6.21918e-07	0.256292	-1.96414
PE O-24:0_16:1;2O	Negative	20.222	EtherOxPE	GP	C45H90NO9P	1.46531	1.48144	0.00133276	1.1654	0.220825
PA 18:5_28:7	Negative	13.98	PA	GP	C49H73O8P	0.11902	0.0274301	0.984866	1.00178	0.0025596
PG 6:0_34:7	Negative	10.952	PG	GP	C46H77O10P	0.718832	0.693899	0.211134	1.2072	0.271665
HexCer 16:1;3O/22:6;(2OH)	Negative	17.411	HexCer	SP	C44H73NO10	1.397	1.39972	0.00304126	1.27143	0.34645
CL 14:0_22:3_28:0_22:6	Negative	17.169	CL	GP	C95H168O17P2	1.33193	1.36051	0.00609861	0.526066	-0.926685
SMGDG O-15:3_20:5	Negative	12.082	EtherSMGDG	GL	C44H70O12S	0.79705	0.728878	0.151059	0.578354	-0.789976
PG 15:0_20:3;4O	Negative	12.089	OxPG	GP	C41H75O14P	0.739009	0.670164	0.188998	0.709219	-0.495696
CL 22:4_22:6_22:6_22:6	Negative	10.389	CL	GP	C97H146O17P2	0.731697	0.668498	0.195763	0.732359	-0.449377
PG 40:6|PG 18:1_22:5	Negative	11.507	PG	GP	C46H79O10P	0.983555	0.964348	0.0699057	1.29066	0.368109
PG 40:6|PG 18:0_22:6	Negative	12.47	PG	GP	C46H79O10P	0.711066	0.691774	0.214526	1.06837	0.0954155
PG 10:0_28:0;1O	Negative	18.636	OxPG	GP	C44H87O11P	1.67246	1.68273	1.44827e-05	0.595833	-0.74702
PG 40:5|PG 18:0_22:5	Negative	12.994	PG	GP	C46H81O10P	0.319717	0.276011	0.583314	1.04437	0.0626261
CL 15:1_22:6_28:0_22:6	Negative	14.078	CL	GP	C96H162O17P2	1.55185	1.56087	0.000340455	0.70418	-0.505983
PE O-17:1_22:6;4O	Negative	16.898	EtherOxPE	GP	C44H76NO11P	1.51606	1.55593	0.00060079	1.4962	0.581302
PC O-9:0_28:5	Negative	19.444	EtherPC	GP	C45H82NO7P	1.51177	1.55874	0.000650072	1.32796	0.409216
CL 15:0_22:5_28:0_22:6	Negative	14.923	CL	GP	C96H166O17P2	1.18763	1.1892	0.0208658	0.862199	-0.213908
PC O-9:0_28:4	Negative	20.549	EtherPC	GP	C45H84NO7P	0.711056	0.728408	0.207763	1.45063	0.536677
PI O-9:0_26:5	Negative	12.593	EtherPI	GP	C44H77O12P	0.68082	0.680752	0.232	1.06583	0.0919804
CL 15:0_22:3_28:0_22:6	Negative	16.065	CL	GP	C96H170O17P2	1.43987	1.44349	0.00194491	0.771432	-0.37439
PC O-15:0_20:5;2O	Negative	15.894	EtherOxPC	GP	C43H78NO9P	0.399107	0.371613	0.506657	1.05341	0.0750656
PI 12:0_18:0;3O	Negative	12.165	OxPI	GP	C39H75O16P	0.322153	0.315526	0.624014	0.908766	-0.13802
PI O-9:0_26:4	Negative	13.977	EtherPI	GP	C44H79O12P	0.856966	0.841133	0.122527	1.10424	0.143057
CL 15:0_22:3_28:0_22:4	Negative	17.24	CL	GP	C96H174O17P2	1.63988	1.65209	4.20181e-05	0.647173	-0.627776
SM 12:1;2O/28:1	Negative	18.109	SM	SP	C45H89N2O6P	1.23446	1.2387	0.0142499	1.38876	0.473792
PC O-15:0_20:4;2O	Negative	16.219	EtherOxPC	GP	C43H80NO9P	0.090896	0.0275111	0.998364	0.99985	-0.000216724
PC O-15:0_20:4;2O	Negative	17.395	EtherOxPC	GP	C43H80NO9P	1.56172	1.57631	0.000265175	1.35723	0.440665
PC O-14:0_22:3;1O	Negative	16.516	EtherOxPC	GP	C44H84NO8P	1.57957	1.5807	0.000180617	0.531655	-0.911437
PE O-16:0_28:7	Negative	17.233	EtherPE	GP	C49H86NO7P	1.64923	1.66038	3.17534e-05	0.625504	-0.67691
PE O-24:0_17:2;2O	Negative	20.675	EtherOxPE	GP	C46H90NO9P	1.44648	1.46165	0.00170956	1.19624	0.258502
PG 18:3_22:6;1O	Negative	13.173	OxPG	GP	C46H73O11P	0.533596	0.572496	0.350937	0.841004	-0.249816
PI O-9:0_26:3	Negative	15.159	EtherPI	GP	C44H81O12P	1.14216	1.16639	0.0268194	1.25665	0.329581
PG O-14:1_28:7	Negative	17.398	EtherPG	GP	C48H81O9P	1.56548	1.58479	0.000245028	1.39009	0.475183
SM 40:1;2O	Negative	20.027	SM	SP	C45H91N2O6P	0.950375	0.975337	0.0783802	1.69577	0.761936
PC O-12:0_22:4;4O	Negative	13.907	EtherOxPC	GP	C42H78NO10P	0.516154	0.522332	0.379153	1.12416	0.16885
PE O-20:3_22:5;2O	Negative	17.422	EtherOxPE	GP	C47H80NO9P	1.39499	1.40125	0.00313663	1.50905	0.593641
PC O-15:0_20:3;2O	Negative	17.901	EtherOxPC	GP	C43H82NO9P	1.23188	1.23404	0.0146873	1.61096	0.687923
PC O-18:0_18:2;1O	Negative	18.32	EtherOxPC	GP	C44H86NO8P	1.73419	1.73627	5.96629e-07	0.481538	-1.05428
PE O-24:0_17:1;2O	Negative	21.372	EtherOxPE	GP	C46H92NO9P	1.26435	1.26054	0.0109532	1.52233	0.606281
PA 19:5_28:7	Negative	14.763	PA	GP	C50H75O8P	0.360183	0.406767	0.533467	0.940019	-0.089238
PG 15:0_22:3;3O	Negative	15.82	OxPG	GP	C43H79O13P	1.42103	1.39554	0.00234645	0.553179	-0.854182
PG O-14:0_28:7	Negative	17.847	EtherPG	GP	C48H83O9P	1.10988	1.12275	0.0334958	1.54696	0.629432
PI 10:0_20:5;4O	Negative	1.13	OxPI	GP	C39H65O17P	0.157546	0.0619015	0.945617	1.0228	0.0325216
NAGlySer 18:1;O(FA 28:6)	Negative	21.746	NAGlySer	FA	C51H84N2O7	0.771953	0.807551	0.164676	1.45186	0.537898
PC 10:0_22:3;4O	Negative	16.456	OxPC	GP	C40H74NO12P	0.611422	0.593558	0.286458	1.08176	0.113381
PC O-8:0_28:0;1O	Negative	14.324	EtherOxPC	GP	C44H90NO8P	1.58071	1.56037	0.000196969	0.742759	-0.429033
PE O-16:0_28:4	Negative	14.357	EtherPE	GP	C49H92NO7P	1.49309	1.47614	0.000939327	0.726409	-0.461147
HexCer 16:0;2O/28:2	Negative	21.152	HexCer	SP	C50H95NO8	0.722036	0.692125	0.202241	1.10996	0.150514
SMGDG O-8:0_28:7	Negative	10.959	EtherSMGDG	GL	C45H74O12S	1.03081	1.00699	0.0531341	1.17241	0.229472
PG 18:0_22:6;1O	Negative	13.418	OxPG	GP	C46H79O11P	0.714148	0.662411	0.222711	0.864582	-0.209926
PC O-14:1_22:6;2O	Negative	16.655	EtherOxPC	GP	C44H76NO9P	0.177879	0.060751	0.957466	1.00317	0.00456418
SMGDG O-8:0_28:6	Negative	12.172	EtherSMGDG	GL	C45H76O12S	0.515957	0.489635	0.386855	1.05291	0.0743826
CL 22:6_22:6_24:0_22:6	Negative	14.092	CL	GP	C99H158O17P2	1.22868	1.23605	0.0157796	0.733257	-0.447608
CL 20:5_22:6_26:0_22:6	Negative	14.071	CL	GP	C99H160O17P2	1.4101	1.44344	0.0026894	0.680386	-0.555575
HexCer 17:1;3O/22:3;(2OH)	Negative	15.893	HexCer	SP	C45H81NO10	0.933483	0.927104	0.091473	0.847421	-0.238849
PE 7:0_36:2	Negative	19.937	PE	GP	C48H92NO8P	1.3069	1.32732	0.00773021	1.87573	0.907456
PI O-8:0_28:5	Negative	13.432	EtherPI	GP	C45H79O12P	0.701552	0.683105	0.222883	1.08048	0.11167
CL 17:0_22:3_28:0_22:6	Negative	16.742	CL	GP	C98H174O17P2	1.49444	1.50178	0.000905122	0.750931	-0.413248
PC O-14:0_22:5;2O	Negative	17.86	EtherOxPC	GP	C44H80NO9P	0.804612	0.765885	0.14555	1.13195	0.178813
CL 18:3_22:6_28:0_22:6	Negative	14.912	CL	GP	C99H164O17P2	0.861773	0.841985	0.126334	0.883157	-0.179258
PC O-15:0_22:4;1O	Negative	17.213	EtherOxPC	GP	C45H84NO8P	1.31877	1.30862	0.00713072	0.790232	-0.339652
PI O-8:0_28:4	Negative	14.761	EtherPI	GP	C45H81O12P	0.878395	0.867506	0.107945	1.12204	0.166127
PI O-8:0_28:4	Negative	15.806	EtherPI	GP	C45H81O12P	1.29818	1.30361	0.00854673	0.799761	-0.32236
PG O-15:2_28:7	Negative	14.74	EtherPG	GP	C49H81O9P	0.818255	0.802257	0.138616	1.11844	0.161484
CL 15:1_22:6_24:0_28:0	Negative	17.923	CL	GP	C98H178O17P2	1.57198	1.58454	0.000230358	0.663693	-0.591413
SM 12:1;2O/29:1	Negative	19.079	SM	SP	C46H91N2O6P	1.21972	1.2408	0.016012	1.50439	0.589183
PC O-15:3_24:6	Negative	18.164	EtherPC	GP	C47H78NO7P	1.49821	1.49112	0.000796288	1.25589	0.328704
HexCer 17:2;2O/24:6;O	Negative	15.786	HexCer	SP	C47H77NO9	1.2448	1.24465	0.0135246	0.795141	-0.330718
PC O-14:0_22:4;2O	Negative	18.178	EtherOxPC	GP	C44H82NO9P	1.61345	1.61696	8.17841e-05	1.25456	0.327176
PI O-8:0_28:3	Negative	15.811	EtherPI	GP	C45H83O12P	1.12522	1.10339	0.0311234	0.791379	-0.337559
HexCer 16:2;3O/24:6;(2OH)	Negative	17.442	HexCer	SP	C46H75NO10	0.180185	0.21637	0.76337	0.974724	-0.0369337
PC O-15:0_20:4;3O	Negative	16.465	EtherOxPC	GP	C43H80NO10P	1.54441	1.5263	0.000364211	0.316916	-1.65783
CL 18:0_22:5_28:0_22:6	Negative	17.23	CL	GP	C99H172O17P2	1.23094	1.26204	0.0144084	0.490024	-1.02908
PI 15:4_21:5	Negative	13.128	PI	GP	C45H69O13P	0.160515	0.159994	0.82155	0.971914	-0.0410999
PG 14:0_22:5;4O	Negative	13.182	OxPG	GP	C42H73O15P	0.13998	0.105262	0.89809	0.981642	-0.0267314
PG O-15:0_28:7	Negative	18.906	EtherPG	GP	C49H85O9P	0.622985	0.650747	0.271345	1.15589	0.209002
PC 10:0_22:5;4O	Negative	13.114	OxPC	GP	C40H70NO13P	0.0866439	0.0891437	0.900022	0.983727	-0.0236697
HexCer 16:1;3O/24:6;(2OH)	Negative	17.887	HexCer	SP	C46H77NO10	0.446954	0.457021	0.465942	0.919719	-0.120735
CL 18:0_22:3_28:0_22:6	Negative	18.636	CL	GP	C99H176O17P2	1.63548	1.64926	4.64584e-05	0.620392	-0.688748
PG 15:0_22:3;4O	Negative	12.178	OxPG	GP	C43H79O14P	0.740943	0.683247	0.187772	0.754206	-0.40697
PG 6:0_36:6	Negative	14.097	PG	GP	C48H83O10P	1.44287	1.45416	0.0018632	0.785221	-0.348829
PC O-16:0_22:6;1O	Negative	14.442	EtherOxPC	GP	C46H82NO8P	1.28879	1.25284	0.00923919	0.744445	-0.425762
SM 41:5;3O	Negative	16.378	SM	SP	C46H85N2O7P	1.41842	1.39843	0.00261761	0.704361	-0.505613
PC 15:0_18:1;4O	Negative	16.157	OxPC	GP	C41H80NO12P	0.222747	0.174964	0.744044	1.05242	0.0737135
PG 16:1_22:6;4O	Negative	11.498	OxPG	GP	C44H73O14P	0.605942	0.585054	0.308234	0.902338	-0.148261
PG 17:0_22:6;3O	Negative	12.107	OxPG	GP	C45H77O13P	1.57981	1.58931	0.000186358	2.03517	1.02515
PI O-9:0_28:5	Negative	14.204	EtherPI	GP	C46H81O12P	1.55961	1.56404	0.000282424	1.33383	0.415577
SM 41:4;3O	Negative	17.42	SM	SP	C46H87N2O7P	1.58306	1.59019	0.000184229	0.660132	-0.599173
SM 12:1;2O/30:2	Negative	18.119	SM	SP	C47H91N2O6P	1.19172	1.20236	0.0198854	1.3744	0.458798
PG 16:0_22:6;4O	Negative	12.995	OxPG	GP	C44H75O14P	0.251255	0.231645	0.714232	1.08879	0.122728
PG 17:0_22:5;3O	Negative	5.685	OxPG	GP	C45H79O13P	0.470186	0.481629	0.436072	1.26967	0.344457
SMGDG O-9:0_28:4	Negative	17.453	EtherSMGDG	GL	C46H82O12S	0.217259	0.248066	0.719107	0.967455	-0.0477337
PI O-9:0_28:4	Negative	16.302	EtherPI	GP	C46H83O12P	0.454806	0.467463	0.4295	0.8926	-0.163913
SM 12:1;2O/30:1	Negative	19.978	SM	SP	C47H93N2O6P	1.36328	1.38349	0.00444616	1.53446	0.617733
PC O-15:0_22:4;2O	Negative	17.879	EtherOxPC	GP	C45H84NO9P	0.126387	0.113301	0.900338	0.98967	-0.0149806
HexCer 17:0;2O/28:6;O	Negative	18.613	HexCer	SP	C51H89NO9	1.68468	1.69201	8.91418e-06	0.61975	-0.690242
PG 17:0_22:4;4O	Negative	5.722	OxPG	GP	C45H81O13P	0.518328	0.511557	0.390399	1.33314	0.414829
PG 17:0_22:4;4O	Negative	15.901	OxPG	GP	C45H81O13P	1.28623	1.32293	0.00938199	0.635509	-0.654016
CL 15:0_20:5_28:0_28:0	Negative	19.914	CL	GP	C100H186O17P2	1.38336	1.35558	0.00358423	0.692958	-0.529161
SM 12:1;2O/30:0	Negative	20.621	SM	SP	C47H95N2O6P	1.14374	1.16917	0.0271785	1.58465	0.664163
PC 7:0_32:8	Negative	17.133	PC	GP	C47H78NO8P	1.45702	1.44707	0.00144766	0.230944	-2.11439
PC O-14:0_22:4;4O	Negative	17.163	EtherOxPC	GP	C44H82NO10P	1.73021	1.72666	7.20143e-07	0.254812	-1.97249
PI O-16:3_22:6	Negative	10.812	EtherPI	GP	C47H75O12P	1.34361	1.34302	0.00545374	1.236	0.305678
PG 17:0_22:3;3O	Negative	17.191	OxPG	GP	C45H83O13P	1.4707	1.44805	0.00120074	0.380976	-1.39223
ASG 28:2;O;Hex;FA 18:5	Negative	17.981	AHexBRS	ST	C52H80O7	0.171314	0.133853	0.844583	0.98319	-0.0244585
SMGDG O-16:2_22:6	Negative	11.385	EtherSMGDG	GL	C47H76O12S	0.435104	0.378449	0.510004	1.15377	0.20635
PG 16:0_22:3;4O	Negative	14.821	OxPG	GP	C44H81O14P	0.910991	0.868688	0.0936311	0.503287	-0.990546
PI 6:0_30:1	Negative	13.693	PI	GP	C45H85O13P	1.74985	1.7643	1.44634e-07	2.10796	1.07585
NAGlySer 20:1;O(FA 28:6)	Negative	22.469	NAGlySer	FA	C53H88N2O7	1.16243	1.17951	0.0235207	1.89523	0.922372
PC O-16:2_22:6;2O	Negative	13.423	EtherOxPC	GP	C46H78NO9P	1.19523	1.17638	0.0194827	0.69872	-0.517213
PE 16:3_30:8	Negative	14.816	PE	GP	C51H80NO8P	1.15421	1.11625	0.0248032	0.180397	-2.47076
PI O-10:0_28:7	Negative	12.431	EtherPI	GP	C47H79O12P	0.646278	0.653414	0.260391	1.10465	0.143588
PC O-16:1_22:6;2O	Negative	19.458	EtherOxPC	GP	C46H80NO9P	0.639237	0.660642	0.261957	1.39343	0.478644
PI O-10:0_28:6	Negative	13.86	EtherPI	GP	C47H81O12P	1.08787	1.09702	0.03974	1.30915	0.388635
PG O-17:4_28:7	Negative	14.568	EtherPG	GP	C51H81O9P	0.201233	0.182501	0.788636	1.02952	0.0419712
PG 17:1_22:6;4O	Negative	12.337	OxPG	GP	C45H75O14P	0.717489	0.734293	0.206502	0.916665	-0.125534
PG 18:0_22:6;3O	Negative	14.237	OxPG	GP	C46H79O13P	1.54397	1.55915	0.000383396	0.546426	-0.871903
SMGDG O-10:0_28:5	Negative	15.872	EtherSMGDG	GL	C47H82O12S	1.30286	1.32529	0.0079462	0.752971	-0.409334
PI O-10:0_28:5	Negative	14.947	EtherPI	GP	C47H83O12P	1.58568	1.57534	0.000158404	1.36197	0.445691
PC O-15:0_22:6;3O	Negative	15.85	EtherOxPC	GP	C45H80NO10P	1.31859	1.33465	0.00688063	0.73171	-0.450657
PC O-16:0_22:5;2O	Negative	18.576	EtherOxPC	GP	C46H84NO9P	0.714524	0.684956	0.210857	1.09527	0.131292
PG 17:0_22:6;4O	Negative	13.635	OxPG	GP	C45H77O14P	1.30328	1.33365	0.00786119	1.31476	0.3948
PG 18:0_22:5;3O	Negative	17.194	OxPG	GP	C46H81O13P	1.58899	1.59956	0.000147301	0.580115	-0.78559
SMGDG O-10:0_28:4	Negative	16.089	EtherSMGDG	GL	C47H84O12S	1.19315	1.19461	0.0191306	1.36215	0.445888
PI O-10:0_28:4	Negative	17.207	EtherPI	GP	C47H85O12P	1.55873	1.57417	0.000288474	0.623649	-0.681194
PC O-14:0_22:6;4O	Negative	16.184	EtherOxPC	GP	C44H78NO11P	1.3931	1.41711	0.00323134	1.33445	0.416242
Hex2Cer 32:4;2O	Negative	17.48	Hex2Cer	SP	C44H77NO13	0.274319	0.255369	0.703296	0.946865	-0.0787692
PC O-15:0_22:5;3O	Negative	16.484	EtherOxPC	GP	C45H82NO10P	1.76562	1.77285	2.70823e-08	0.328563	-1.60576
PC O-16:0_22:4;2O	Negative	20.383	EtherOxPC	GP	C46H86NO9P	0.132805	0.0390243	0.908441	0.973407	-0.0388848
PI 12:0_22:6;3O	Negative	13.127	OxPI	GP	C43H71O16P	0.133141	0.140257	0.819804	0.930757	-0.103524
PG 17:2_22:3;4O	Negative	5.714	OxPG	GP	C45H79O14P	0.134173	0.0197038	0.98594	1.00679	0.00976841
PC O-15:0_22:4;4O	Negative	18.338	EtherOxPC	GP	C45H84NO10P	1.39832	1.377	0.00299341	0.325825	-1.61783
PC O-16:0_22:3;2O	Negative	21.155	EtherOxPC	GP	C46H88NO9P	1.09761	1.11288	0.0359715	1.67591	0.744948
PI 12:0_22:4;4O	Negative	13.148	OxPI	GP	C43H75O16P	0.241009	0.141957	0.763191	1.05546	0.0778773
PG 17:0_22:3;4O	Negative	13.991	OxPG	GP	C45H83O14P	0.765043	0.71024	0.168769	0.663112	-0.592676
PG 24:0_16:2;3O	Negative	14.566	OxPG	GP	C46H87O13P	1.73422	1.74488	5.34522e-07	2.39982	1.26292
PS 18:2_22:6;3O	Negative	16.391	OxPS	GP	C46H74NO13P	1.48757	1.5125	0.000941912	1.96378	0.973636
PG 18:3_22:6;4O	Negative	11.473	OxPG	GP	C46H73O14P	1.29109	1.30231	0.00874111	1.53411	0.617403
PG 18:2_22:6;4O	Negative	11.798	OxPG	GP	C46H75O14P	0.33966	0.284093	0.619793	1.02654	0.0377922
PI 6:0_32:6	Negative	12.277	PI	GP	C47H79O13P	1.53736	1.5305	0.000417229	1.38077	0.465471
SMGDG O-11:0_28:6	Negative	11.804	EtherSMGDG	GL	C48H82O12S	1.65695	1.68172	2.28413e-05	2.27525	1.18602
PI O-11:0_28:6	Negative	15.322	EtherPI	GP	C48H83O12P	1.3733	1.34594	0.00404222	0.572168	-0.805488
PG 18:1_22:6;4O	Negative	13.197	OxPG	GP	C46H77O14P	0.147394	0.163638	0.800664	0.967885	-0.0470931
PI O-11:0_28:5	Negative	16.549	EtherPI	GP	C48H85O12P	1.39072	1.39701	0.00346516	0.745479	-0.42376
PC O-15:1_22:6;4O	Negative	16.583	EtherOxPC	GP	C45H78NO11P	0.714566	0.744962	0.208918	1.27392	0.349276
PC O-17:0_22:5;2O	Negative	19.709	EtherOxPC	GP	C47H86NO9P	1.24136	1.24496	0.0136738	1.12291	0.167245
PG 18:0_22:6;4O	Negative	14.674	OxPG	GP	C46H79O14P	0.2234	0.17011	0.746186	0.903101	-0.147041
PG O-18:2_28:7	Negative	17.924	EtherPG	GP	C52H87O9P	1.58682	1.58519	0.000164628	0.66081	-0.597693
PC O-17:0_22:4;2O	Negative	20.22	EtherOxPC	GP	C47H88NO9P	1.41657	1.43442	0.00247161	1.16463	0.219871
HexCer 16:1;3O/30:6;(2OH)	Negative	20.25	HexCer	SP	C52H89NO10	0.75499	0.769351	0.175039	1.13247	0.179468
PG 20:5_22:6;3O	Negative	13.977	OxPG	GP	C48H73O13P	0.0763556	0.0733158	0.969863	0.996775	-0.00465954
PC O-16:0_22:4;4O	Negative	19.075	EtherOxPC	GP	C46H86NO10P	1.72425	1.71353	1.0884e-06	0.286908	-1.80134
PI O-16:3_24:6	Negative	15.811	EtherPI	GP	C49H79O12P	1.30861	1.31124	0.00756126	0.705464	-0.503355
PI 6:0_32:2	Negative	18.566	PI	GP	C47H87O13P	0.778997	0.743756	0.16056	0.414545	-1.2704
PI 15:0_20:4;3O	Negative	13.969	OxPI	GP	C44H77O16P	0.779907	0.801495	0.165602	1.23377	0.303076
PI O-14:1_26:7	Negative	14.061	EtherPI	GP	C49H81O12P	1.24559	1.23855	0.0135825	0.745693	-0.423347
PG 7:0_38:6	Negative	15.365	PG	GP	C51H89O10P	1.72195	1.7381	1.22119e-06	1.90845	0.932401
PG O-18:0_28:6	Negative	15.326	EtherPG	GP	C52H93O9P	1.67114	1.6947	1.39754e-05	1.93759	0.954267
PE 20:4_22:5;4O	Negative	16.903	OxPE	GP	C47H76NO13P	1.24769	1.2905	0.0126054	1.28283	0.359331
PI O-12:0_28:7	Negative	14.903	EtherPI	GP	C49H83O12P	0.455812	0.462785	0.44776	1.05989	0.0839163
PC O-24:0_15:0;2O	Negative	20.204	EtherOxPC	GP	C47H96NO9P	1.02685	1.04562	0.0536817	1.5534	0.635434
PI 16:1_22:6;1O	Negative	12.593	OxPI	GP	C47H77O14P	0.523749	0.49573	0.391268	1.07607	0.105773
PI 17:0_18:2;3O	Negative	5.762	OxPI	GP	C44H81O16P	0.77962	0.77297	0.168606	1.45867	0.544658
SMGDG O-12:0_28:6	Negative	12.749	EtherSMGDG	GL	C49H84O12S	1.75817	1.7645	6.02483e-08	2.24266	1.16521
PI O-12:0_28:6	Negative	16.073	EtherPI	GP	C49H85O12P	0.968411	0.941421	0.0788536	0.876308	-0.190491
PC O-16:2_22:6;4O	Negative	15.935	EtherOxPC	GP	C46H78NO11P	0.243627	0.212109	0.688851	1.06694	0.0934838
PC O-17:1_22:6;3O	Negative	12.772	EtherOxPC	GP	C47H82NO10P	1.69431	1.69615	5.29307e-06	2.02873	1.02058
PI 16:0_18:2;4O	Negative	13.977	OxPI	GP	C43H79O17P	0.687956	0.678808	0.223376	1.09345	0.128885
PG O-19:3_28:7	Negative	17.237	EtherPG	GP	C53H87O9P	1.44175	1.46468	0.00181956	0.609751	-0.713708
PI 17:0_18:0;3O	Negative	13.693	OxPI	GP	C44H85O16P	1.7035	1.71855	3.50736e-06	1.9603	0.971074
PI O-12:0_28:4	Negative	18.628	EtherPI	GP	C49H89O12P	1.58586	1.57443	0.000173674	0.692999	-0.529075
PC O-16:0_22:6;4O	Negative	17.928	EtherOxPC	GP	C46H82NO11P	1.13321	1.13946	0.0294304	1.48161	0.56717
PI O-15:3_26:7	Negative	9.623	EtherPI	GP	C50H79O12P	1.03573	1.07668	0.0509648	1.63609	0.710252
Cer 23:1;2O/38:6	Negative	27.009	Cer	SP	C61H109NO3	0.46629	0.418777	0.419877	1.13792	0.186397
PG 24:0_18:3;3O	Negative	14.649	OxPG	GP	C48H89O13P	1.3531	1.34475	0.00490701	1.53801	0.621062
PG 20:4_22:6;4O	Negative	10.957	OxPG	GP	C48H75O14P	0.732205	0.725049	0.194192	1.18496	0.244841
PG 24:0_18:2;3O	Negative	15.864	OxPG	GP	C48H91O13P	1.59836	1.59485	0.000118906	1.73217	0.792579
PI 15:0_20:4;4O	Negative	12.167	OxPI	GP	C44H77O17P	0.59669	0.563931	0.308345	1.0735	0.102322
PG 20:3_22:6;4O	Negative	12.643	OxPG	GP	C48H77O14P	0.315945	0.263821	0.6457	1.04206	0.0594444
PG 20:5_22:3;4O	Negative	13.429	OxPG	GP	C48H79O14P	0.787207	0.760065	0.158067	1.09296	0.12824
SMGDG O-13:0_28:6	Negative	13.696	EtherSMGDG	GL	C50H86O12S	1.76138	1.77151	4.10359e-08	2.06412	1.04553
PI 17:0_18:2;4O	Negative	14.763	OxPI	GP	C44H81O17P	0.183374	0.162062	0.753671	1.03546	0.0502701
PG 20:4_22:3;4O	Negative	15.809	OxPG	GP	C48H81O14P	1.5459	1.56815	0.000369036	0.685241	-0.545317
PI 6:0_34:5	Negative	7.393	PI	GP	C49H85O13P	0.349524	0.271439	0.572698	0.869484	-0.201768
PC 20:5_22:6;1O	Negative	18.17	OxPC	GP	C50H78NO9P	1.44499	1.43452	0.00170258	1.24844	0.320125
PC O-17:1_22:6;4O	Negative	18.189	EtherOxPC	GP	C47H82NO11P	1.58617	1.58572	0.00015656	1.24006	0.310415
PC O-18:0_22:5;2O	Negative	21.405	EtherOxPC	GP	C48H88NO9P	1.62809	1.66545	5.50827e-05	1.36797	0.452037
PG 22:6_22:6;3O	Negative	13.98	OxPG	GP	C50H75O13P	0.176859	0.0299063	0.983117	1.003	0.00431761
PI 6:0_34:4	Negative	10.198	PI	GP	C49H87O13P	0.120705	0.174401	0.836693	1.03447	0.0488975
PI 6:0_34:4	Negative	7.493	PI	GP	C49H87O13P	0.707353	0.647304	0.210506	0.80591	-0.311309
PG O-20:2_28:7	Negative	21.443	EtherPG	GP	C54H91O9P	1.55764	1.59574	0.000286243	1.32975	0.411155
PS 22:4_22:6;2O	Negative	17.489	OxPS	GP	C50H78NO12P	0.495916	0.527821	0.390088	0.916783	-0.125348
SMGDG O-16:3_26:7	Negative	17.459	EtherSMGDG	GL	C51H80O12S	0.235656	0.201012	0.686682	1.03522	0.0499395
SMGDG O-16:3_26:7	Negative	17.359	EtherSMGDG	GL	C51H80O12S	0.353998	0.364681	0.559043	0.900912	-0.150543
PI 6:0_34:3	Negative	12.768	PI	GP	C49H89O13P	1.55028	1.53789	0.000357992	0.669741	-0.578324
PG 9:0_38:8	Negative	14.092	PG	GP	C53H89O10P	1.49368	1.48323	0.000860654	1.46073	0.546692
PC 20:5_20:5;2O	Negative	17.888	OxPC	GP	C48H76NO10P	0.168587	0.167793	0.823498	0.978663	-0.031116
PC O-20:4_22:6;2O	Negative	14.591	EtherOxPC	GP	C50H82NO9P	1.55783	1.56405	0.000284991	2.89074	1.53144
PC O-20:3_22:6;1O	Negative	14.087	EtherOxPC	GP	C50H84NO8P	1.51831	1.51122	0.000579178	1.50357	0.588388
PI O-16:2_26:7	Negative	14.069	EtherPI	GP	C51H83O12P	0.925415	0.910441	0.0957746	0.841816	-0.248423
PI 6:0_34:1	Negative	16.788	PI	GP	C49H93O13P	1.76025	1.77657	4.73515e-08	2.42195	1.27617
SMGDG O-14:0_28:6	Negative	14.569	EtherSMGDG	GL	C51H88O12S	1.77514	1.78493	5.02047e-09	2.23046	1.15734
PC O-18:2_22:6;4O	Negative	17.48	EtherOxPC	GP	C48H82NO11P	0.4391	0.473689	0.450311	0.920711	-0.11918
PI 18:0_22:6;1O	Negative	15.257	OxPI	GP	C49H83O14P	1.54932	1.55867	0.000332291	1.65994	0.731132
PI O-14:0_28:5	Negative	18.62	EtherPI	GP	C51H91O12P	1.5852	1.57789	0.000179383	0.655223	-0.609942
PG 20:4_26:0;1O	Negative	19.989	OxPG	GP	C52H95O11P	1.38313	1.40533	0.00357863	1.5403	0.623208
PC O-18:1_22:6;4O	Negative	17.885	EtherOxPC	GP	C48H84NO11P	0.113793	0.144619	0.860012	0.98419	-0.0229911
PC O-18:1_22:6;4O	Negative	19.823	EtherOxPC	GP	C48H84NO11P	1.36992	1.39233	0.00416015	1.43983	0.525896
PI O-15:4_28:7	Negative	9.76	EtherPI	GP	C52H81O12P	1.09008	1.14478	0.037098	1.67164	0.741268
PC O-17:2_22:5;4O	Negative	17.143	EtherOxPC	GP	C47H82NO12P	1.74444	1.7335	2.56974e-07	0.196985	-2.34384
PE 15:4_36:10	Negative	20.257	PE	GP	C56H84NO8P	0.957036	0.966035	0.0783233	1.51213	0.596585
PE 15:4_36:10	Negative	20.361	PE	GP	C56H84NO8P	0.957032	0.96603	0.0783254	1.512	0.596461
PI 18:0_22:4;1O	Negative	6.603	OxPI	GP	C49H87O14P	0.0782235	0.0801053	0.936379	1.02296	0.0327564
PG 10:0_38:7	Negative	16.138	PG	GP	C54H93O10P	1.51479	1.51591	0.000615088	1.4667	0.552569
PA 26:4_28:7	Negative	17.482	PA	GP	C57H91O8P	1.72978	1.738	7.42315e-07	3.01464	1.59199
PG 26:0_18:2;3O	Negative	17.467	OxPG	GP	C50H95O13P	1.64355	1.65562	3.52415e-05	2.59421	1.3753
PC O-20:5_20:5;4O	Negative	19.453	EtherOxPC	GP	C48H78NO11P	0.657435	0.677605	0.248288	1.44839	0.534448
PI 14:0_22:5;4O	Negative	12.1	OxPI	GP	C45H77O18P	0.679417	0.608686	0.232066	0.65084	-0.619626
SMGDG O-15:0_28:7	Negative	13.8	EtherSMGDG	GL	C52H88O12S	1.2879	1.28736	0.00897959	1.49683	0.581912
HexCer 16:0;2O/35:1	Negative	27.027	HexCer	SP	C57H111NO8	0.540589	0.53484	0.343889	1.27267	0.34786
PI 15:0_22:3;4O	Negative	15.881	OxPI	GP	C46H83O17P	1.45834	1.47033	0.00144006	0.670047	-0.577665
PG 22:5_22:3;4O	Negative	15.894	OxPG	GP	C50H83O14P	1.38804	1.4068	0.00344466	0.695664	-0.523538
SMGDG O-15:0_28:6	Negative	15.362	EtherSMGDG	GL	C52H90O12S	1.76647	1.78102	2.07708e-08	1.95247	0.965302
PG O-22:4_28:7	Negative	14.803	EtherPG	GP	C56H91O9P	1.7368	1.7461	4.43181e-07	3.60773	1.85109
PC O-18:2_22:6;4O	Negative	18.584	EtherOxPC	GP	C48H82NO11P	0.679538	0.653468	0.240434	1.12121	0.165054
PI 17:2_22:6;3O	Negative	13.637	OxPI	GP	C48H77O16P	1.0563	1.05013	0.0456526	1.35297	0.436128
PG 22:4_22:3;4O	Negative	16.097	OxPG	GP	C50H85O14P	1.36321	1.35305	0.00438603	1.20052	0.263659
PG 22:4_22:3;4O	Negative	17.205	OxPG	GP	C50H85O14P	1.41749	1.42241	0.00245623	0.559675	-0.837339
PI 6:0_36:5	Negative	13.612	PI	GP	C51H89O13P	1.54675	1.55755	0.000348693	1.67461	0.743826
PI 24:0_15:0;2O	Negative	14.808	OxPI	GP	C48H93O15P	1.59214	1.61246	0.00013746	2.68399	1.42438
PC O-18:3_22:5;4O	Negative	16.491	EtherOxPC	GP	C48H82NO12P	1.74543	1.75703	2.37818e-07	0.293086	-1.7706
PG 11:0_38:9	Negative	14.451	PG	GP	C55H91O10P	1.48234	1.47442	0.0010304	1.39845	0.483829
PC 17:2_22:5;4O	Negative	17.886	OxPC	GP	C47H80NO13P	0.0941428	0.0368025	0.8868	1.02858	0.0406534
PC O-18:2_22:5;4O	Negative	18.349	EtherOxPC	GP	C48H84NO12P	1.44169	1.42208	0.00177061	0.308517	-1.69658
PG 24:0_20:5;4O	Negative	17.244	OxPG	GP	C50H89O14P	1.10866	1.14906	0.0333674	0.285681	-1.80752
PI 6:0_36:3	Negative	15.634	PI	GP	C51H93O13P	1.59831	1.60989	0.00012014	1.48719	0.572591
PI 6:0_36:2	Negative	16.814	PI	GP	C51H95O13P	1.48344	1.48313	0.0010047	1.37992	0.46458
PI 6:0_36:1	Negative	18.17	PI	GP	C51H97O13P	1.72246	1.73964	1.18368e-06	2.55634	1.35408
PG 22:5_22:5;4O	Negative	12.285	OxPG	GP	C50H79O15P	1.46868	1.45919	0.00123695	1.39572	0.481013
SMGDG O-16:0_28:7	Negative	14.655	EtherSMGDG	GL	C53H90O12S	1.63652	1.6309	4.33827e-05	1.53207	0.615484
PC 16:4_30:8	Negative	15.371	PC	GP	C54H84NO8P	1.63168	1.65419	4.9802e-05	2.04917	1.03504
PG 22:4_22:5;4O	Negative	14.328	OxPG	GP	C50H81O15P	1.28835	1.29756	0.00921331	1.86815	0.901611
PI 20:3_22:4;1O	Negative	16.559	OxPI	GP	C51H85O14P	1.44729	1.43054	0.00178348	0.659772	-0.59996
PI O-16:0_28:6	Negative	15.866	EtherPI	GP	C53H93O12P	1.7059	1.69642	3.00999e-06	1.88606	0.915376
PC O-20:5_22:3;4O	Negative	19.754	EtherOxPC	GP	C50H86NO11P	1.00038	1.01613	0.063766	1.12571	0.170832
PI 18:2_22:6;3O	Negative	14.654	OxPI	GP	C49H79O16P	0.226089	0.196547	0.732395	0.911508	-0.133673
PI 24:0_16:0;2O	Negative	15.482	OxPI	GP	C49H95O15P	0.401427	0.355425	0.510805	1.07677	0.106709
PC O-20:4_22:3;4O	Negative	20.189	EtherOxPC	GP	C50H88NO11P	1.35375	1.37927	0.00490354	1.16723	0.223091
PC O-20:4_22:3;4O	Negative	20.305	EtherOxPC	GP	C50H88NO11P	1.35113	1.37637	0.00503758	1.16681	0.222575
PC 8:0_38:10	Negative	20.174	PC	GP	C54H88NO8P	0.290512	0.301131	0.618448	1.05905	0.0827664
PC 8:0_38:10	Negative	15.38	PC	GP	C54H88NO8P	1.58334	1.58919	0.000169439	1.54081	0.623687
PG 15:4_36:10	Negative	15.363	PG	GP	C57H85O10P	1.33785	1.36328	0.00567024	1.55975	0.641318
PG O-26:7_26:7	Negative	10.977	EtherPG	GP	C58H89O9P	0.537739	0.560793	0.346362	1.2365	0.306266
PG 12:0_38:7	Negative	17.483	PG	GP	C56H97O10P	1.22653	1.22048	0.0148738	1.48691	0.572318
SMGDG O-17:1_28:7	Negative	7.579	EtherSMGDG	GL	C54H90O12S	0.811869	0.841382	0.149927	1.11447	0.15636
SMGDG O-17:1_28:7	Negative	14.089	EtherSMGDG	GL	C54H90O12S	1.57875	1.57592	0.000187848	1.4472	0.533269
SMGDG O-17:0_28:7	Negative	15.44	EtherSMGDG	GL	C54H92O12S	1.52421	1.51946	0.000525385	1.36526	0.449172
PI 6:0_38:6	Negative	13.591	PI	GP	C53H91O13P	1.27703	1.25823	0.00994644	1.35894	0.442484
PG 13:1_38:10	Negative	16.805	PG	GP	C57H91O10P	1.77436	1.7902	5.9874e-09	2.34321	1.22849
SMGDG O-17:0_28:6	Negative	16.788	EtherSMGDG	GL	C54H94O12S	1.76675	1.78377	2.00754e-08	2.42061	1.27537
PC O-22:3_22:4;4O	Negative	14.914	EtherOxPC	GP	C52H92NO10P	1.56821	1.58189	0.000235953	1.72732	0.788532
PG 24:0_22:6;4O	Negative	10.286	OxPG	GP	C52H91O14P	0.183419	0.135718	0.754066	0.954027	-0.0678977
PE 14:0_38:0	Negative	27.004	PE	GP	C57H114NO8P	0.22673	0.246079	0.704019	0.9302	-0.104386
PI 6:0_38:2	Negative	18.164	PI	GP	C53H99O13P	1.60488	1.61151	0.000103358	1.68127	0.749549
PI O-18:1_28:7	Negative	14.887	EtherPI	GP	C55H93O12P	1.6167	1.61538	7.55082e-05	1.51441	0.598754
PC O-22:3_22:6;3O	Negative	15.371	EtherOxPC	GP	C52H88NO10P	1.68214	1.69738	8.97925e-06	1.9017	0.927291
PI 18:1_22:3;4O	Negative	13.696	OxPI	GP	C49H87O17P	1.75535	1.76724	8.21474e-08	2.3022	1.20301
PI 7:0_38:7	Negative	15.394	PI	GP	C54H91O13P	1.77127	1.77968	9.97663e-09	2.13143	1.09182
SMGDG O-18:0_28:7	Negative	16.138	EtherSMGDG	GL	C55H94O12S	1.63993	1.63831	3.9604e-05	1.51206	0.596519
PC O-22:3_22:5;3O	Negative	15.62	EtherOxPC	GP	C52H90NO10P	1.6659	1.68237	1.69385e-05	1.96774	0.976539
PI 20:3_22:6;3O	Negative	14.771	OxPI	GP	C51H81O16P	0.0564742	0.0307327	0.924243	1.01393	0.0199645
Hex3Cer 28:3;2O	Negative	18.205	Hex3Cer	SP	C46H81NO18	1.49031	1.47821	0.000897664	1.28011	0.356268
Hex3Cer 28:3;2O	Negative	17.119	Hex3Cer	SP	C46H81NO18	0.219293	0.194515	0.744919	0.965509	-0.0506381
PE 19:5_36:10	Negative	16.794	PE	GP	C60H90NO8P	1.71207	1.72476	2.16782e-06	1.95461	0.966881
PI 20:5_24:0;1O	Negative	15.453	OxPI	GP	C53H93O14P	1.37711	1.36893	0.00380741	1.37287	0.45719
SMGDG O-19:3_28:7	Negative	13.574	EtherSMGDG	GL	C56H90O12S	1.53732	1.53897	0.000423372	1.50448	0.589262
PI O-19:3_28:7	Negative	7.221	EtherPI	GP	C56H91O12P	0.816677	0.759523	0.138901	0.71297	-0.488086
SMGDG O-19:2_28:7	Negative	14.928	EtherSMGDG	GL	C56H92O12S	1.56379	1.55458	0.000252628	1.45032	0.536375
SMGDG O-19:2_28:7	Negative	14.462	EtherSMGDG	GL	C56H92O12S	1.53261	1.52581	0.000462404	1.41243	0.498183
PI O-19:1_28:7	Negative	15.632	EtherPI	GP	C56H95O12P	1.57913	1.57937	0.000185487	1.41456	0.500348
Hex2Cer 41:8;2O	Negative	14.486	Hex2Cer	SP	C53H87NO13	1.46346	1.46543	0.0013582	1.56081	0.642291
PI 20:5_22:6;4O	Negative	12.081	OxPI	GP	C51H77O17P	0.973888	0.946488	0.0734608	1.62102	0.696904
SMGDG O-19:0_28:7	Negative	16.812	EtherSMGDG	GL	C56H96O12S	1.55821	1.55933	0.000283917	1.41755	0.503395
Hex3Cer 29:4;2O	Negative	17.5	Hex3Cer	SP	C47H81NO18	0.595865	0.629652	0.294935	0.867932	-0.204347
PI 8:0_38:6	Negative	20.003	PI	GP	C55H95O13P	1.39014	1.40722	0.00329853	1.59781	0.676093
SMGDG O-19:0_28:6	Negative	18.173	EtherSMGDG	GL	C56H98O12S	1.73456	1.75195	5.19432e-07	2.4155	1.27232
Hex3Cer 29:3;2O	Negative	17.89	Hex3Cer	SP	C47H83NO18	0.211471	0.251198	0.718708	0.948042	-0.0769764
Hex3Cer 29:3;2O	Negative	19.674	Hex3Cer	SP	C47H83NO18	1.2737	1.30081	0.0102071	1.47794	0.563588
PC 24:0_22:6;2O	Negative	18.17	OxPC	GP	C54H96NO10P	1.74301	1.75988	2.66688e-07	2.49524	1.31918
PI 15:3_32:9	Negative	15.352	PI	GP	C56H85O13P	1.3988	1.38945	0.00299164	1.34716	0.429921
Hex3Cer 29:2;2O	Negative	20.284	Hex3Cer	SP	C47H85NO18	0.843955	0.858066	0.128611	1.41018	0.495881
HexCer 18:0;2O/38:6	Negative	27.004	HexCer	SP	C62H111NO8	0.440248	0.430183	0.44836	1.13803	0.186542
PEtOH 28:0_28:5	Negative	21.646	PEtOH	GP	C61H111O8P	0.212266	0.217899	0.721191	0.940804	-0.0880332
SMGDG O-20:1_28:7	Negative	16.335	EtherSMGDG	GL	C57H96O12S	1.4019	1.40607	0.00299954	1.30854	0.387956
SMGDG O-20:0_28:7	Negative	17.469	EtherSMGDG	GL	C57H98O12S	1.60368	1.59151	0.000104564	1.45026	0.536312
PI 22:3_22:6;3O	Negative	16.105	OxPI	GP	C53H85O16P	1.38192	1.37835	0.00362585	1.22418	0.291821
PI 24:0_18:3;4O	Negative	15.349	OxPI	GP	C51H93O17P	1.68928	1.70555	6.63902e-06	1.72204	0.784117
PI 9:0_38:6	Negative	15.489	PI	GP	C56H97O13P	1.11651	1.10169	0.0316172	1.33212	0.413722
PI O-20:0_28:6	Negative	18.833	EtherPI	GP	C57H101O12P	1.44702	1.45468	0.00165319	2.69075	1.42801
Hex3Cer 30:3;2O	Negative	19.17	Hex3Cer	SP	C48H85NO18	0.149118	0.0116638	0.984492	1.00211	0.00303607
SMGDG O-21:5_28:7	Negative	12.907	EtherSMGDG	GL	C58H90O12S	1.27864	1.26477	0.00994986	1.27591	0.35153
SMGDG O-21:4_28:7	Negative	13.599	EtherSMGDG	GL	C58H92O12S	1.31064	1.30291	0.0075971	1.24317	0.314018
SM 16:3;2O/38:6	Negative	20.344	SM	SP	C59H103N2O6P	1.76261	1.77841	3.4968e-08	1.84513	0.883724
SMGDG O-21:3_28:7	Negative	14.671	EtherSMGDG	GL	C58H94O12S	1.03679	1.01176	0.0502481	1.25454	0.32716
SMGDG O-21:2_28:7	Negative	16.006	EtherSMGDG	GL	C58H96O12S	1.65004	1.64772	2.86531e-05	1.76516	0.819795
SMGDG O-21:1_28:7	Negative	16.991	EtherSMGDG	GL	C58H98O12S	1.48402	1.49358	0.00101942	1.27937	0.355429
PG 24:0_28:0;1O	Negative	27.039	OxPG	GP	C58H115O11P	0.70973	0.667666	0.217745	1.21497	0.280917
PI 22:5_22:6;4O	Negative	14.326	OxPI	GP	C53H81O17P	1.21683	1.22964	0.0163125	1.99776	0.998382
PI O-21:0_28:7	Negative	18.164	EtherPI	GP	C58H101O12P	1.63667	1.63815	4.41547e-05	1.49087	0.576152
PI 18:1_28:0;1O	Negative	18.171	OxPI	GP	C55H105O14P	1.56408	1.56431	0.000258223	1.47187	0.557651
Hex3Cer 31:4;2O	Negative	19.791	Hex3Cer	SP	C49H85NO18	1.2601	1.2699	0.0115924	1.16672	0.22246
PI 15:4_34:9	Negative	15.447	PI	GP	C58H87O13P	0.529659	0.495336	0.355518	1.10624	0.145669
SMGDG O-22:6_28:7	Negative	15.482	EtherSMGDG	GL	C59H90O12S	0.575717	0.601679	0.318152	0.812566	-0.299444
Hex3Cer 31:3;2O	Negative	15.383	Hex3Cer	SP	C49H87NO18	0.923979	0.917386	0.0887809	1.20376	0.267552
Hex3Cer 31:3;2O	Negative	20.225	Hex3Cer	SP	C49H87NO18	1.27134	1.28719	0.0103492	1.16454	0.219756
PI 15:3_34:9	Negative	16.779	PI	GP	C58H89O13P	1.6019	1.61669	0.000108939	1.87519	0.907037
SM 17:3;2O/38:6	Negative	20.544	SM	SP	C60H105N2O6P	1.68226	1.68363	9.00695e-06	2.01655	1.01189
PI 22:3_22:3;4O	Negative	7.582	OxPI	GP	C53H91O17P	0.64661	0.632021	0.276229	1.18322	0.242718
PI 22:3_22:3;4O	Negative	14.072	OxPI	GP	C53H91O17P	1.57398	1.57675	0.000204894	1.70258	0.767723
PE 19:0_38:5	Negative	27.009	PE	GP	C62H114NO8P	0.547093	0.537158	0.339189	1.1955	0.25761
PI 24:0_20:5;4O	Negative	14.903	OxPI	GP	C53H93O17P	1.69688	1.69049	4.69117e-06	1.6903	0.75728
PI 24:0_20:5;4O	Negative	15.458	OxPI	GP	C53H93O17P	1.11855	1.10556	0.0312524	1.23326	0.302482
PI 24:0_20:4;4O	Negative	16.297	OxPI	GP	C53H95O17P	1.77083	1.77934	1.13575e-08	3.84145	1.94165
PI 24:0_20:4;4O	Negative	16.785	OxPI	GP	C53H95O17P	1.76035	1.77799	4.70726e-08	2.33725	1.22481
PI 16:4_34:9	Negative	16.14	PI	GP	C59H89O13P	1.27827	1.26527	0.00992234	1.50504	0.589801
HexCer 19:2;3O/38:6;(2OH)	Negative	27.054	HexCer	SP	C63H109NO10	0.171765	0.171843	0.775296	0.949851	-0.0742263
SM 18:3;2O/38:6	Negative	20.732	SM	SP	C61H107N2O6P	1.73237	1.73587	6.2694e-07	2.02476	1.01775
Hex3Cer 33:3;2O	Negative	7.247	Hex3Cer	SP	C51H91NO18	0.13142	0.0351235	0.993039	1.00277	0.00399145
PI 12:0_38:4	Negative	20.338	PI	GP	C59H107O13P	1.54546	1.55219	0.000365813	2.63604	1.39837
PI 24:0_22:6;4O	Negative	15.632	OxPI	GP	C55H95O17P	1.65921	1.66672	2.12385e-05	1.59818	0.676428
PI 26:0_20:5;4O	Negative	16.812	OxPI	GP	C55H97O17P	1.5172	1.51887	0.000587395	1.41652	0.502347
PI 26:0_20:5;4O	Negative	16.335	OxPI	GP	C55H97O17P	1.60042	1.61328	0.000113261	1.88165	0.912001
PI 26:0_20:4;4O	Negative	18.17	OxPI	GP	C55H99O17P	1.73979	1.75703	3.47604e-07	2.61312	1.38578
HexCer 21:3;3O/38:6;(2OH)	Negative	27.006	HexCer	SP	C65H111NO10	0.593032	0.593104	0.296725	1.18533	0.245286
PI 14:0_38:8	Negative	13.128	PI	GP	C61H103O13P	0.489286	0.532937	0.393845	0.885895	-0.174792
PI 14:0_38:5	Negative	20.344	PI	GP	C61H109O13P	1.71758	1.73675	1.58439e-06	2.02538	1.01819
PI 28:0_20:5;4O	Negative	18.162	OxPI	GP	C57H101O17P	1.70087	1.70567	3.90644e-06	1.6606	0.731703
Hex2Cer 48:3;2O	Negative	27.009	Hex2Cer	SP	C60H111NO13	0.316946	0.297438	0.589858	1.07729	0.107403
PG 26:7_36:10	Negative	16.391	PG	GP	C68H101O10P	1.66696	1.68405	1.61701e-05	1.88756	0.916519
PI 16:0_38:5	Negative	20.732	PI	GP	C63H113O13P	1.67131	1.67877	1.43597e-05	2.29193	1.19656
Hex3Cer 38:4;2O	Negative	9.32	Hex3Cer	SP	C56H99NO18	0.204852	0.0939087	0.793543	0.943332	-0.0841629
PI 18:2_38:10	Negative	20.332	PI	GP	C65H103O13P	1.4873	1.48572	0.000957384	2.66313	1.41312
PC 21:2_38:10	Negative	27.009	PC	GP	C67H110NO8P	0.480113	0.468613	0.405712	1.15374	0.206321
PI 19:3_38:10	Negative	9.383	PI	GP	C66H103O13P	0.330082	0.331631	0.610775	1.14097	0.190263
PI 20:0_38:5	Negative	11.33	PI	GP	C67H121O13P	0.493142	0.523875	0.394681	0.812939	-0.298781
PC 24:6_38:10	Negative	27.011	PC	GP	C70H108NO8P	0.58524	0.56827	0.304533	1.1778	0.236096
Pentaerythritol tetrakis(3,5-di-tert-butyl-4-hydroxyhydrocinnamate)	Negative	11.37	Others	Unknown	C73H108O12	0.225507	0.0499346	0.929804	1.03382	0.0479797
Hex3Cer 43:7;2O	Negative	9.414	Hex3Cer	SP	C61H103NO18	0.669691	0.664798	0.250436	1.3083	0.387691
PI 22:0_38:6	Negative	11.332	PI	GP	C69H123O13P	0.442124	0.434567	0.476411	0.717069	-0.479817
PI 23:0_38:7	Negative	21.294	PI	GP	C70H123O13P	1.59692	1.61725	0.00012313	1.73589	0.795679
CL 12:0_12:0_12:0_18:3	Negative	9.261	CL	GP	C63H116O17P2	0.306047	0.23194	0.616437	0.860588	-0.216605
Hex3Cer 47:7;2O	Negative	11.388	Hex3Cer	SP	C65H111NO18	0.278846	0.186356	0.729315	1.04494	0.0634249
NAGly 11:0	Positive	5.405	NAGly	FA	C13H25NO3	0.870737	0.871047	0.120347	0.638547	-0.647136
NAGly 11:0	Positive	5.067	NAGly	FA	C13H25NO3	0.753314	0.734361	0.191399	0.645945	-0.630518
NAGly 11:0	Positive	0.911	NAGly	FA	C13H25NO3	1.03492	1.08353	0.0513077	0.569501	-0.812229
NAE 12:0	Positive	1.876	NAE	FA	C14H29NO2	0.430017	0.369956	0.513257	0.819753	-0.286738
SPB 14:0;2O	Positive	1.221	DHSph	SP	C14H31NO2	0.625323	0.658123	0.268941	0.888353	-0.170795
NAE 13:1	Positive	4.974	NAE	FA	C15H29NO2	0.828457	0.82033	0.143034	0.597032	-0.744121
SPB 15:0;2O	Positive	1.355	DHSph	SP	C15H33NO2	0.41486	0.363692	0.520672	0.826901	-0.274213
SPB 14:0;3O	Positive	0.989	PhytoSph	SP	C14H31NO3	0.936062	0.954014	0.0863346	0.785864	-0.347648
SPB 14:0;3O	Positive	1.253	PhytoSph	SP	C14H31NO3	1.46816	1.50019	0.00123882	0.599999	-0.736967
NAE 14:1	Positive	1.9	NAE	FA	C16H31NO2	0.251184	0.237731	0.692614	1.07401	0.103005
NAGly 13:0	Positive	5.315	NAGly	FA	C15H29NO3	1.35424	1.3912	0.00492954	0.622221	-0.684501
NAE 14:0	Positive	2.857	NAE	FA	C16H33NO2	0.502397	0.45372	0.416458	0.788677	-0.342494
SPB 16:0;2O	Positive	1.592	DHSph	SP	C16H35NO2	0.227162	0.12022	0.830555	0.93688	-0.0940632
SPB 16:1;3O	Positive	0.974	PhytoSph	SP	C16H33NO3	1.29806	1.31448	0.00874687	0.65977	-0.599966
SPB 16:0;3O	Positive	1.68	PhytoSph	SP	C16H35NO3	0.854367	0.837283	0.128655	0.601284	-0.733882
NAE 16:2	Positive	1.589	NAE	FA	C18H33NO2	0.215858	0.0734729	0.919924	0.966667	-0.0489085
NAE 16:0	Positive	4.853	NAE	FA	C18H37NO2	0.263819	0.186048	0.770206	0.662531	-0.593939
C18-Sphinganine	Positive	2.295	Others	Unknown	C18H39NO2	0.382966	0.324901	0.56502	0.842434	-0.247364
SPB 18:1;3O	Positive	2.624	PhytoSph	SP	C18H37NO3	0.768175	0.736757	0.178729	0.64249	-0.638253
NAGly 16:4;O	Positive	28.286	NAGly	FA	C18H27NO4	0.64102	0.651637	0.261477	1.1848	0.244648
NAE 18:3	Positive	2.925	NAE	FA	C20H35NO2	0.170167	0.027022	0.943281	0.977885	-0.0322635
NAE 18:2	Positive	2.289	NAE	FA	C20H37NO2	0.498638	0.457881	0.422867	0.780723	-0.357117
NAE 18:1	Positive	4.322	NAE	FA	C20H39NO2	0.408722	0.365374	0.529117	0.858282	-0.220476
NAE 18:0	Positive	6.361	NAE	FA	C20H41NO2	0.56545	0.526908	0.348354	0.758534	-0.398715
SPB 20:0;2O	Positive	3.6	DHSph	SP	C20H43NO2	0.330966	0.260556	0.641806	0.871324	-0.19872
SPB 19:0;3O	Positive	2.779	PhytoSph	SP	C19H41NO3	1.25237	1.23572	0.0132397	2.98456	1.57752
13-Docosenamide	Positive	8.301	Others	Unknown	C22H43NO	0.722969	0.734043	0.198668	0.923534	-0.114762
Cer 12:1;2O/8:0;O	Positive	1.558	Cer	SP	C20H39NO4	0.202043	0.0438567	0.949819	0.980085	-0.0290205
NAE 19:0	Positive	6.99	NAE	FA	C21H43NO2	0.511863	0.464884	0.396474	0.78205	-0.354667
Cer 12:0;2O/8:0	Positive	1.306	Cer	SP	C20H41NO3	0.440066	0.403804	0.446539	0.715143	-0.483696
SPB 21:0;2O	Positive	1.94	DHSph	SP	C21H45NO2	1.18686	1.24128	0.0199067	0.72693	-0.460111
SPB 20:0;3O	Positive	2.191	PhytoSph	SP	C20H43NO3	0.250437	0.162704	0.768659	0.917741	-0.123842
NAE 20:4	Positive	2.093	NAE	FA	C22H37NO2	0.575118	0.567461	0.3335	0.757235	-0.401186
NAE 20:3	Positive	2.628	NAE	FA	C22H39NO2	0.453261	0.413454	0.473275	0.810942	-0.302329
NAE 20:2	Positive	4.271	NAE	FA	C22H41NO2	0.209957	0.0519532	0.945338	0.919365	-0.121291
NAE 20:1	Positive	3.39	NAE	FA	C22H43NO2	0.262958	0.181622	0.774927	0.713576	-0.486861
NAE 20:0	Positive	3.876	NAE	FA	C22H45NO2	0.400276	0.343565	0.553522	0.837118	-0.256498
SPB 22:0;2O	Positive	5.705	DHSph	SP	C22H47NO2	0.20731	0.0112674	0.998539	0.997615	-0.00344425
NATau 15:4	Positive	26.151	NATau	Unknown	C17H27NO4S	0.467759	0.445051	0.427022	1.24056	0.310997
SPB 21:0;3O	Positive	2.743	PhytoSph	SP	C21H45NO3	0.271305	0.178428	0.746317	0.906817	-0.141117
ST 27:2;O	Positive	6.534	ST	ST	C27H44O	0.271316	0.192802	0.73551	0.902454	-0.148074
Cer 12:1;2O/10:0;O	Positive	2.221	Cer	SP	C22H43NO4	0.363687	0.313964	0.575752	0.880524	-0.183567
Cer 12:1;2O/10:0;O	Positive	5.399	Cer	SP	C22H43NO4	0.904759	0.914788	0.10193	0.621935	-0.685164
NAE 21:1	Positive	8.586	NAE	FA	C23H45NO2	1.17187	1.201	0.0227225	0.769687	-0.377655
ST 27:1;O	Positive	11.281	ST	ST	C27H46O	0.282587	0.287906	0.659877	0.969238	-0.0450772
Cer 12:0;2O/10:0;O	Positive	2.051	Cer	SP	C22H45NO4	0.669776	0.656928	0.254374	0.696393	-0.522026
Cer 12:0;2O/10:0	Positive	1.96	Cer	SP	C22H45NO3	0.533544	0.499892	0.389427	0.793957	-0.332868
Cer 12:0;2O/10:0	Positive	5.995	Cer	SP	C22H45NO3	1.31367	1.31344	0.00736793	0.64536	-0.631825
NAGlySer 13:1;O	Positive	1.996	NAGlySer	FA	C18H32N2O6	0.480118	0.437205	0.433339	0.78678	-0.345968
NAE 22:5	Positive	3.255	NAE	FA	C24H39NO2	0.546427	0.515065	0.374489	0.760021	-0.395888
SPB 22:0;3O	Positive	3.467	PhytoSph	SP	C22H47NO3	0.23134	0.12125	0.817993	0.934638	-0.0975212
NATau 16:3	Positive	23.281	NATau	Unknown	C18H31NO4S	0.211755	0.21838	0.717883	0.87252	-0.196739
NAE 22:4	Positive	4.493	NAE	FA	C24H41NO2	0.881212	0.877693	0.114434	0.762702	-0.390809
ST 28:4;O	Positive	3.181	ST	ST	C28H42O	0.598996	0.569787	0.318682	0.72984	-0.454348
NAE 22:3	Positive	4.13	NAE	FA	C24H43NO2	0.262021	0.221197	0.699164	0.922432	-0.116485
ST 28:3;O	Positive	10.061	ST	ST	C28H44O	0.734455	0.680326	0.201709	0.834298	-0.261366
NAE 22:2	Positive	5.377	NAE	FA	C24H45NO2	0.183529	0.0673905	0.882445	0.958407	-0.0612893
CAR 15:1	Positive	1.527	CAR	FA	C22H41NO4	0.191996	0.0655494	0.903028	0.962929	-0.0544987
Cer 12:0;2O/11:0;O	Positive	7.824	Cer	SP	C23H47NO4	0.273511	0.278856	0.639037	1.26583	0.340088
ST 27:2;O	Positive	10.747	ST	ST	C27H44O	0.153276	0.0804456	0.909723	0.977714	-0.032515
NATau 17:4	Positive	23.249	NATau	Unknown	C19H31NO4S	0.639698	0.61052	0.25764	0.622896	-0.682936
NATau 18:2	Positive	0.81	NATau	Unknown	C20H37NO4S	0.892239	0.899203	0.10166	0.684847	-0.546147
Cer 12:2;2O/10:0	Positive	2.42	Cer	SP	C22H41NO3	0.714552	0.71866	0.20703	0.786365	-0.346728
DG O-8:0_11:0	Positive	2.152	EtherDG	GL	C22H44O4	0.197743	0.0773455	0.877941	0.955079	-0.0663082
NATau 16:3;O	Positive	22.955	NATau	Unknown	C18H31NO5S	0.281678	0.283103	0.633627	1.25742	0.330462
NATau 18:0	Positive	6.44	NATau	Unknown	C20H41NO4S	0.206682	0.0951404	0.842098	0.942171	-0.0859399
Cer 12:1;2O/10:0	Positive	2.047	Cer	SP	C22H43NO3	0.721141	0.71542	0.211796	0.681507	-0.553199
LPE O-13:1	Positive	3.48	EtherLPE	GP	C18H38NO6P	0.635668	0.645406	0.281556	0.612147	-0.708049
Cer 12:1;2O/12:0;O	Positive	3.459	Cer	SP	C24H47NO4	0.198208	0.0613124	0.897892	0.962642	-0.054929
Cer 12:1;2O/12:0;O	Positive	3.888	Cer	SP	C24H47NO4	0.22499	0.0840289	0.876022	1.24842	0.320108
ST 29:1;O	Positive	3.826	ST	ST	C29H50O	0.206671	0.0644823	0.927881	0.943087	-0.0845367
Cer 12:0;2O/12:0;O	Positive	8.66	Cer	SP	C24H49NO4	0.778407	0.789672	0.16809	0.842816	-0.24671
Cer 12:2;3O/10:0;(2OH)	Positive	1.892	Cer	SP	C22H41NO5	0.795141	0.770295	0.152092	0.142716	-2.80878
Cer 12:0;2O/12:0	Positive	4.07	Cer	SP	C24H49NO3	0.395286	0.325414	0.572136	0.920721	-0.119164
25-hydroxycholecalciferol	Positive	6.817	Vitamin	Unknown	C27H44O2	0.211561	0.0574749	0.93788	0.898113	-0.15503
25-hydroxycholecalciferol	Positive	6.577	Vitamin	Unknown	C27H44O2	0.355362	0.300239	0.580913	0.83494	-0.260256
Cer 12:1;3O/10:0;(2OH)	Positive	26.581	Cer	SP	C22H43NO5	0.438421	0.431846	0.450281	1.28014	0.356297
SPB 24:0;3O	Positive	5.214	PhytoSph	SP	C24H51NO3	0.253565	0.160186	0.765512	0.915424	-0.127488
NATau 18:3	Positive	26.504	NATau	Unknown	C20H35NO4S	0.344704	0.309216	0.57927	0.897321	-0.156305
Cer 12:0;3O/10:0;(2OH)	Positive	2.477	Cer	SP	C22H45NO5	0.213796	0.0430843	0.95472	0.933766	-0.0988666
Cer 12:0;3O/10:0;(2OH)	Positive	2.104	Cer	SP	C22H45NO5	0.545503	0.531453	0.355898	0.712964	-0.488099
NAE 24:4	Positive	4.757	NAE	FA	C26H45NO2	0.651385	0.634651	0.259835	0.816122	-0.293144
CAR 17:4	Positive	3.954	CAR	FA	C24H39NO4	0.988516	0.962548	0.0677637	0.50598	-0.982848
NATau 17:1;O	Positive	8.499	NATau	Unknown	C19H37NO5S	0.236174	0.181555	0.763903	0.907838	-0.139494
NATau 17:1;O	Positive	7.738	NATau	Unknown	C19H37NO5S	0.130084	0.143877	0.823693	1.0349	0.049489
CAR 17:1	Positive	2.146	CAR	FA	C24H45NO4	0.279023	0.214718	0.690944	0.882755	-0.179916
Dioctyl phthalate (also known as the production of plastic)	Positive	8.79	Others	Unknown	C24H38O4	0.208377	0.059347	0.937688	0.910849	-0.134716
Dioctyl phthalate (also known as the production of plastic)	Positive	6.71	Others	Unknown	C24H38O4	0.192019	0.00351103	0.983148	1.01356	0.0194289
Dioctyl phthalate (also known as the production of plastic)	Positive	6.476	Others	Unknown	C24H38O4	0.186313	0.044574	0.96356	1.01318	0.0188855
Cer 12:0;2O/13:0	Positive	8.261	Cer	SP	C25H51NO3	1.31156	1.34326	0.00725612	0.179436	-2.47846
MG 21:0	Positive	1.689	MG	GL	C24H48O4	0.619981	0.595092	0.295922	0.716952	-0.480051
DG O-8:0_13:0	Positive	3.364	EtherDG	GL	C24H48O4	0.237682	0.142511	0.789301	0.923516	-0.114792
ST 28:1;O	Positive	4.558	ST	ST	C28H48O	0.382506	0.327685	0.56689	0.83826	-0.25453
NATau 18:3;O	Positive	22.891	NATau	Unknown	C20H35NO5S	0.047339	0.0121077	0.997183	0.998348	-0.00238464
LPE O-15:2	Positive	3.92	EtherLPE	GP	C20H40NO6P	0.949943	0.935929	0.0828398	0.560041	-0.836395
LPE O-15:1	Positive	5.095	EtherLPE	GP	C20H42NO6P	1.08745	1.11641	0.0390083	0.657029	-0.605972
CAR 19:3	Positive	6.955	CAR	FA	C26H45NO4	0.568056	0.563498	0.34531	0.698171	-0.518347
CAR 19:3	Positive	6.615	CAR	FA	C26H45NO4	0.612759	0.580785	0.306574	0.748301	-0.418309
NAGly 24:3	Positive	1.672	NAGly	FA	C26H45NO3	0.152684	0.0666455	0.911428	1.04376	0.0617835
NATau 19:0;O	Positive	6.261	NATau	Unknown	C21H43NO5S	0.359092	0.29373	0.586139	0.850623	-0.233408
CAR 19:1	Positive	3.364	CAR	FA	C26H49NO4	0.310414	0.246876	0.654112	0.871714	-0.198074
Cer 12:0;2O/14:0;O	Positive	20.609	Cer	SP	C26H53NO4	0.401167	0.37858	0.495372	1.31437	0.394374
NATau 21:3	Positive	1.907	NATau	Unknown	C23H41NO4S	0.514758	0.476935	0.411345	0.776485	-0.364969
NATau 20:3;O	Positive	26.515	NATau	Unknown	C22H39NO5S	0.677852	0.669465	0.238555	0.696184	-0.522459
Diisodecyl phthalate (also known as the production of plastic)	Positive	5.539	Others	Unknown	C28H46O4	0.704247	0.675039	0.210876	0.258801	-1.95009
Cer 12:1;3O/14:0;(2OH)	Positive	13.638	Cer	SP	C26H51NO5	0.407903	0.392136	0.479146	1.17574	0.233571
Cer 12:0;2O/15:0;O	Positive	8.958	Cer	SP	C27H55NO4	0.129614	3.96515e-05	0.995286	0.997824	-0.00314283
DG 23:1	Positive	14.489	DG	GL	C26H48O5	0.192373	0.201945	0.754651	1.06411	0.0896496
DG 23:1	Positive	26.9	DG	GL	C26H48O5	0.732539	0.744191	0.189997	0.678552	-0.559468
NAGly 8:0;O(FA 16:4)	Positive	12.54	NAGly	FA	C26H41NO5	0.298413	0.31379	0.606991	0.875544	-0.191749
NAGly 8:0;O(FA 16:4)	Positive	11.766	NAGly	FA	C26H41NO5	0.917423	0.900637	0.0916183	1.70662	0.771145
NAE 28:0	Positive	11.972	NAE	FA	C30H61NO2	0.653948	0.599247	0.272897	0.793162	-0.334312
NAGly 8:0;O(FA 16:2)	Positive	5.484	NAGly	FA	C26H45NO5	0.731196	0.703607	0.192488	0.242864	-2.04178
NAOrn 22:0;O	Positive	12.652	NAOrn	FA	C27H54N2O4	0.568042	0.545331	0.318117	1.37734	0.461882
Cer 12:0;2O/16:0;O	Positive	13.674	Cer	SP	C28H57NO4	0.473752	0.430666	0.414094	1.24473	0.315837
LPC 13:1	Positive	1.1	LPC	GP	C21H42NO7P	0.628211	0.638218	0.268368	2.5441	1.34715
SL 12:2;O/12:0;O	Positive	0.801	SL	SP	C24H45NO6S	0.765089	0.744112	0.16874	0.683453	-0.549085
LPC O-16:1	Positive	3.913	EtherLPC	GP	C24H50NO6P	1.12314	1.12445	0.032346	2.30391	1.20408
Cer 12:1;2O/20:5	Positive	3.375	Cer	SP	C32H53NO3	0.0709836	0.0541091	0.907922	0.986769	-0.0192164
Cer 30:0;3O|Cer 19:0;2O/11:0;O	Positive	14.805	Cer	SP	C30H61NO4	1.14253	1.13355	0.0290932	0.780372	-0.357766
LPC 16:4	Positive	27.201	LPC	GP	C24H42NO7P	0.387273	0.404869	0.505807	0.911355	-0.133915
SL 12:2;O/13:1	Positive	1.868	SL	SP	C25H45NO5S	0.632071	0.612621	0.292237	0.706362	-0.50152
PC 13:0	Positive	0.944	PC	GP	C21H42NO8P	0.687529	0.639188	0.22337	0.637784	-0.648861
NAGlySer 8:0;O(FA 11:0)	Positive	7.18	NAGlySer	FA	C24H44N2O7	0.316068	0.235437	0.680927	0.886889	-0.173175
Cer 12:0;2O/20:2	Positive	5.537	Cer	SP	C32H61NO3	0.414139	0.362006	0.520368	0.824777	-0.277924
DG 25:1	Positive	5.411	DG	GL	C28H52O5	0.738997	0.712666	0.187672	0.284848	-1.81174
NAGly 8:0;O(FA 18:4)	Positive	2.151	NAGly	FA	C28H45NO5	1.02339	1.01957	0.0566766	0.440317	-1.18338
NAGly 8:0;O(FA 18:4)	Positive	11.003	NAGly	FA	C28H45NO5	0.164161	0.0675479	0.889465	0.942399	-0.0855897
Cer 12:2;2O/21:5	Positive	1.402	Cer	SP	C33H53NO3	0.752342	0.74635	0.182773	1.77705	0.829487
LPC 16:0	Positive	27.058	LPC	GP	C24H50NO7P	0.615733	0.617073	0.280758	2.80386	1.48742
NATau 26:2	Positive	1.012	NATau	Unknown	C28H53NO4S	0.70662	0.702804	0.207896	4.42854	2.14683
Cer 12:0;2O/18:0;O	Positive	9.065	Cer	SP	C30H61NO4	0.801986	0.8022	0.154585	1.7664	0.820815
SL 12:2;O/14:1;O	Positive	2.79	SL	SP	C26H47NO6S	0.278255	0.207166	0.702349	0.892061	-0.164786
LPC O-18:4	Positive	5.696	EtherLPC	GP	C26H48NO6P	0.214168	0.0957486	0.879275	1.04747	0.0669029
Cer 12:0;3O/17:0;(2OH)	Positive	22.904	Cer	SP	C29H59NO5	0.72231	0.724886	0.201312	0.663865	-0.591039
NAGlySer 8:0;O(FA 12:0)	Positive	7.165	NAGlySer	FA	C25H46N2O7	0.334188	0.297668	0.602892	1.12418	0.168868
NAGlySer 8:0;O(FA 12:0)	Positive	7.857	NAGlySer	FA	C25H46N2O7	1.04982	1.10606	0.046735	0.857661	-0.22152
ST 24:1;O5;S	Positive	1.411	BASulfate	ST	C24H40O8S	0.387964	0.345594	0.536464	1.44394	0.530014
LPC O-18:2	Positive	4.123	EtherLPC	GP	C26H52NO6P	1.3116	1.31752	0.00766519	3.70909	1.89106
Cer 12:0;2O/18:0	Positive	9.014	Cer	SP	C30H61NO3	0.827825	0.855514	0.136315	0.829079	-0.270418
LPC O-18:1	Positive	4.369	EtherLPC	GP	C26H54NO6P	1.38902	1.38323	0.00356695	4.9075	2.29499
Cer 12:0;2O/20:0	Positive	15.268	Cer	SP	C32H65NO3	0.483645	0.415331	0.425557	0.952958	-0.0695148
Cer 12:0;2O/19:0;O	Positive	21.897	Cer	SP	C31H63NO4	0.412966	0.396697	0.47354	0.794769	-0.331392
Cer 12:0;2O/19:0;O	Positive	14.522	Cer	SP	C31H63NO4	0.428932	0.376256	0.468749	1.15105	0.202949
SL 12:2;O/15:1;O	Positive	1.2	SL	SP	C27H49NO6S	0.229335	0.163882	0.786245	1.09879	0.135918
SM 12:2;2O/9:0	Positive	12.605	SM	SP	C26H51N2O6P	1.1503	1.14866	0.0265745	0.675999	-0.564906
Cer 13:1;2O/22:6	Positive	6.923	Cer	SP	C35H57NO3	0.824817	0.872928	0.136944	0.756797	-0.402023
NAOrn 27:1	Positive	5.945	NAOrn	FA	C32H62N2O3	0.478381	0.436695	0.44072	0.79011	-0.339875
PC 17:0	Positive	3.306	PC	GP	C25H50NO8P	0.30202	0.220988	0.664214	0.868864	-0.202798
NATau 28:2	Positive	1.829	NATau	Unknown	C30H57NO4S	0.576481	0.553557	0.345379	0.73408	-0.44599
Cer 12:0;2O/20:0;O	Positive	21.359	Cer	SP	C32H65NO4	0.611296	0.58263	0.280849	0.708957	-0.49623
SL 12:1;O/16:2;O	Positive	2.788	SL	SP	C28H51NO6S	0.766953	0.761853	0.178335	1.56963	0.650422
NAGlySer 8:0;O(FA 14:1)	Positive	5.699	NAGlySer	FA	C27H48N2O7	0.295409	0.2206	0.708264	1.12319	0.1676
NAPhe 26:6	Positive	1.794	NAPhe	Unknown	C35H49NO3	0.882693	0.867044	0.108009	0.2354	-2.08682
NAGlySer 8:0;O(FA 14:0)	Positive	7.86	NAGlySer	FA	C27H50N2O7	0.662745	0.689509	0.24339	0.909273	-0.137214
SL 12:2;O/15:1;O	Positive	1.826	SL	SP	C27H49NO6S	0.678882	0.664658	0.250649	0.678134	-0.560357
SM 12:2;2O/10:0	Positive	7.177	SM	SP	C27H53N2O6P	0.602507	0.573685	0.313531	0.732699	-0.448708
Cer 12:0;2O/23:1	Positive	8.403	Cer	SP	C35H69NO3	1.23631	1.23588	0.0146417	0.772152	-0.373043
SM 21:2;3O	Positive	9.22	SM	SP	C26H51N2O7P	0.204489	0.17375	0.741181	0.976798	-0.0338681
TG 8:0_8:0_11:0	Positive	5.261	TG	GL	C30H56O6	0.725257	0.698126	0.196836	0.269148	-1.89353
Cer 12:1;3O/20:2;(2OH)	Positive	6.753	Cer	SP	C32H59NO5	1.09919	1.10989	0.0366819	0.837393	-0.256023
Cer 34:1;2O|Cer 18:1;2O/16:0	Positive	14.81	Cer	SP	C34H67NO3	0.445321	0.453805	0.444629	1.06192	0.086672
Cer 34:0;3O|Cer 16:0;2O/18:0;O	Positive	15.375	Cer	SP	C34H69NO4	0.901283	0.875893	0.102365	1.16812	0.224186
Cer 13:0;2O/22:6;O	Positive	4.11	Cer	SP	C35H59NO4	0.203784	0.0813969	0.882457	0.959081	-0.0602748
NAGlySer 8:0;O(FA 15:1)	Positive	7.723	NAGlySer	FA	C28H50N2O7	0.870037	0.861315	0.116397	1.13448	0.182035
NAGlySer 8:0;O(FA 15:0)	Positive	7.18	NAGlySer	FA	C28H52N2O7	0.172114	0.101118	0.89459	1.03377	0.0479186
Cer 12:0;2O/24:2	Positive	8.771	Cer	SP	C36H69NO3	0.771049	0.799724	0.170073	0.769911	-0.377236
TG 8:0_8:0_12:0	Positive	7.049	TG	GL	C31H58O6	0.791071	0.842958	0.15358	0.337821	-1.56567
Cer 13:1;3O/20:3;(2OH)	Positive	6.125	Cer	SP	C33H59NO5	0.996486	1.00741	0.0621055	0.446337	-1.16379
SL 12:2;O/18:5	Positive	26.989	SL	SP	C30H47NO5S	0.362022	0.409308	0.535097	0.906881	-0.141015
SL 12:2;O/18:5	Positive	26.757	SL	SP	C30H47NO5S	1.23329	1.25414	0.0140382	2.0919	1.06481
DG 30:5	Positive	11.221	DG	GL	C33H54O5	0.170585	0.141103	0.818446	0.960497	-0.0581468
CAR 28:6	Positive	2.704	CAR	FA	C35H57NO4	0.176891	0.0656172	0.907256	1.02488	0.0354491
Cer 16:0;2O/18:0;O	Positive	14.843	Cer	SP	C34H69NO4	1.62128	1.60574	7.63846e-05	0.716202	-0.481561
Cer 34:0;3O|Cer 16:0;2O/18:0;O	Positive	12.594	Cer	SP	C34H69NO4	0.849925	0.797822	0.130308	0.885013	-0.176229
DG 30:3	Positive	5.204	DG	GL	C33H58O5	0.714218	0.686376	0.204122	0.261628	-1.93441
NAGlySer 8:0;O(FA 16:1)	Positive	5.711	NAGlySer	FA	C29H52N2O7	0.515977	0.476483	0.395257	0.825211	-0.277165
Cer 12:1;3O/22:6;(2OH)	Positive	8.92	Cer	SP	C34H55NO5	0.91993	0.944983	0.0908922	1.84903	0.886771
SE 28:1/9:0	Positive	8.654	CASE	ST	C37H64O2	0.784511	0.806722	0.160762	0.778061	-0.362044
SM 15:3;2O/9:0	Positive	9.427	SM	SP	C29H55N2O6P	1.28084	1.31709	0.00953039	0.690153	-0.535012
NAGlySer 8:0;O(FA 16:0)	Positive	7.172	NAGlySer	FA	C29H54N2O7	0.466018	0.422955	0.462032	0.801964	-0.318391
DG 30:0	Positive	13.351	DG	GL	C33H64O5	0.564547	0.595987	0.329491	0.885501	-0.175434
Cer 13:0;2O/24:6;O	Positive	6.148	Cer	SP	C37H63NO4	0.756429	0.728614	0.175715	0.209122	-2.25759
Cer 12:0;2O/24:0	Positive	18.477	Cer	SP	C36H73NO3	1.32465	1.31759	0.00690814	0.800576	-0.320891
LPC 22:5	Positive	0.783	LPC	GP	C30H52NO7P	0.851953	0.849125	0.120618	3.27975	1.71359
Cer 12:1;3O/24:5;(2OH)	Positive	3.198	Cer	SP	C36H61NO5	0.817802	0.826997	0.142075	0.772593	-0.37222
SL 12:1;O/20:1	Positive	1.799	SL	SP	C32H61NO5S	0.607576	0.595536	0.314042	0.703888	-0.506581
NAGlySer 8:0;O(FA 17:0)	Positive	7.177	NAGlySer	FA	C30H56N2O7	0.444911	0.398595	0.488762	0.812652	-0.299291
SM 12:1;2O/13:1	Positive	14.892	SM	SP	C30H59N2O6P	0.17431	0.154507	0.80355	1.05661	0.0794464
TG 8:0_8:0_14:1	Positive	14.899	TG	GL	C33H60O6	0.313306	0.320094	0.600737	1.0853	0.118095
TG 8:0_8:0_14:1	Positive	22.514	TG	GL	C33H60O6	0.161462	0.149307	0.789725	0.933932	-0.098611
NAPhe 28:6;O	Positive	1.766	NAPhe	Unknown	C37H53NO4	0.870512	0.855144	0.113833	0.250481	-1.99723
DG 32:7	Positive	1.787	DG	GL	C35H54O5	0.738932	0.740849	0.202923	0.611886	-0.708666
NAGlySer 8:0;O(FA 18:5)	Positive	1.479	NAGlySer	FA	C31H48N2O7	0.52651	0.524582	0.385049	0.703316	-0.507756
Cer 12:0;2O/26:0	Positive	17.748	Cer	SP	C38H77NO3	1.04262	1.07166	0.0493495	0.748171	-0.418561
SM 24:1;3O	Positive	5.131	SM	SP	C29H59N2O7P	0.709173	0.682661	0.207359	0.236917	-2.07755
VAE 20:1	Positive	14.67	VAE	PR	C40H66O2	0.130491	0.0953694	0.898541	1.04324	0.0610668
Cer 13:1;3O/24:6;(2OH)	Positive	5.022	Cer	SP	C37H61NO5	0.369105	0.317943	0.608248	0.844967	-0.243033
Cer 36:0;4O	Positive	12.771	Cer	SP	C36H73NO5	0.80981	0.831906	0.151114	1.22823	0.296581
Cer 16:0;2O/20:1;O	Positive	14.968	Cer	SP	C36H71NO4	0.972437	0.969711	0.0729282	1.30156	0.380239
Cer 16:0;2O/20:0;O	Positive	16.528	Cer	SP	C36H73NO4	0.728137	0.658091	0.200807	0.910062	-0.135963
Cer 36:0;3O|Cer 16:0;2O/20:0;O	Positive	14.672	Cer	SP	C36H73NO4	0.681524	0.640224	0.237813	0.898679	-0.154122
NAGlySer 8:0;O(FA 18:1)	Positive	11.991	NAGlySer	FA	C31H56N2O7	1.09007	1.11512	0.0389092	0.767955	-0.380906
TG 8:0_8:0_14:1;1O	Positive	10.956	OxTG	GL	C33H60O7	0.225148	0.179863	0.7776	0.942624	-0.0852462
DG 32:0|DG 16:0_16:0	Positive	15.81	DG	GL	C35H68O5	1.42445	1.41408	0.00228036	0.582717	-0.779133
NAGlySer 8:0;O(FA 18:0)	Positive	7.854	NAGlySer	FA	C31H58N2O7	1.06036	1.0784	0.046424	0.762788	-0.390646
SL 15:3;O/18:5;O	Positive	2.168	SL	SP	C33H51NO6S	0.164449	0.107091	0.864739	1.06292	0.0880288
DG 32:0	Positive	17.071	DG	GL	C35H68O5	1.53203	1.56069	0.000474022	1.45382	0.539852
VAE 21:2	Positive	17.096	VAE	PR	C41H66O2	0.618295	0.641275	0.289962	1.23503	0.304551
SL 13:2;O/20:5;O	Positive	0.777	SL	SP	C33H53NO6S	0.763213	0.766923	0.169899	2.67527	1.41969
Cer 38:0;3O|Cer 20:0;2O/18:0;O	Positive	18.545	Cer	SP	C38H77NO4	0.331666	0.304896	0.607062	0.9507	-0.0729381
SL 12:2;O/20:5;O	Positive	27.014	SL	SP	C32H51NO6S	0.237088	0.245622	0.685212	0.924126	-0.113839
Cer 12:0;3O/25:0;(2OH)	Positive	19.255	Cer	SP	C37H75NO5	0.0498616	0.0491342	0.935627	0.986154	-0.0201156
Cer 20:0;2O/17:1;O	Positive	21.274	Cer	SP	C37H73NO4	0.407843	0.408714	0.479816	1.14781	0.198887
Cer 12:0;2O/26:0	Positive	19.937	Cer	SP	C38H77NO3	1.40194	1.43262	0.00297762	0.731734	-0.450608
TG 8:0_8:0_16:4	Positive	20.961	TG	GL	C35H58O6	0.329739	0.320964	0.580016	0.78845	-0.342909
NAGlySer 8:0;O(FA 19:1)	Positive	7.718	NAGlySer	FA	C32H58N2O7	0.535245	0.506554	0.388919	0.869291	-0.202089
SL 12:1;O/22:1	Positive	2.693	SL	SP	C34H65NO5S	0.392006	0.326552	0.559768	1.18722	0.247586
SL 12:1;O/22:1	Positive	3.041	SL	SP	C34H65NO5S	0.320001	0.264698	0.668568	0.605982	-0.722654
Cer 12:0;3O/24:0;(2OH)	Positive	12.055	Cer	SP	C36H73NO5	0.162658	0.0145219	0.958341	0.991896	-0.0117395
Cer 12:0;3O/24:0;(2OH)	Positive	14.589	Cer	SP	C36H73NO5	1.31917	1.27457	0.00728802	0.807067	-0.309239
LPC 22:0	Positive	13.713	LPC	GP	C30H62NO7P	0.944539	0.969458	0.0816077	0.713174	-0.487675
TG 8:0_8:0_16:1	Positive	16.49	TG	GL	C35H64O6	0.341148	0.35881	0.560098	0.919106	-0.121697
SL 12:2;O/22:6;O	Positive	3.269	SL	SP	C34H53NO6S	0.301642	0.244079	0.690686	1.19637	0.258666
NAGlySer 8:0;O(FA 20:5)	Positive	2.184	NAGlySer	FA	C33H52N2O7	0.360543	0.311223	0.585456	0.843177	-0.246093
SL 12:1;O/20:0;O	Positive	17.066	SL	SP	C32H63NO6S	1.36509	1.36933	0.00441777	1.31789	0.398232
Cer 13:1;3O/26:6;(2OH)	Positive	6.702	Cer	SP	C39H65NO5	0.781573	0.810518	0.164451	0.765414	-0.385688
Cer 13:1;3O/26:5;(2OH)	Positive	6.049	Cer	SP	C39H67NO5	0.761351	0.733937	0.172807	0.22913	-2.12576
DG 34:1|DG 16:0_18:1	Positive	17.125	DG	GL	C37H70O5	1.33386	1.3521	0.00601882	1.30954	0.389064
Cer 12:0;2O/26:0;O	Positive	18.054	Cer	SP	C38H77NO4	1.23595	1.2358	0.0145719	0.705079	-0.504143
PC 6:0_18:4	Positive	0.775	PC	GP	C32H56NO8P	0.801496	0.799732	0.147658	2.79584	1.48328
SL 12:1;O/22:2;O	Positive	2.035	SL	SP	C34H63NO6S	0.376193	0.354166	0.565012	0.505231	-0.984984
SL 12:1;O/23:1	Positive	3.131	SL	SP	C35H67NO5S	0.571732	0.586172	0.315311	0.862256	-0.213812
DG 34:0|DG 16:0_18:0	Positive	18.521	DG	GL	C37H72O5	0.767964	0.776046	0.178176	1.12563	0.170734
SL 12:2;O/24:6	Positive	1.14	SL	SP	C36H57NO5S	0.312218	0.246608	0.679292	0.872827	-0.196233
SL 12:1;O/22:1;O	Positive	1.774	SL	SP	C34H65NO6S	0.580125	0.575373	0.338912	0.696067	-0.522701
DG 34:1	Positive	17.12	DG	GL	C37H70O5	1.44047	1.45137	0.00185194	1.32883	0.410162
DG 34:1	Positive	13.287	DG	GL	C37H70O5	0.103748	0.0493566	0.944503	0.982813	-0.0250114
SL 13:2;O/22:6;O	Positive	3.39	SL	SP	C35H55NO6S	0.267034	0.168115	0.769599	0.85725	-0.222213
SL 13:2;O/22:6;O	Positive	2.695	SL	SP	C35H55NO6S	0.213419	0.148952	0.76097	0.901671	-0.149327
Cer 40:2;3O|Cer 16:0;2O/24:2;O	Positive	6.954	Cer	SP	C40H77NO4	0.886568	0.925778	0.104985	1.48722	0.572617
NAGly 9:0;O(FA 26:4)	Positive	4.786	NAGly	FA	C37H63NO5	0.749052	0.726689	0.189712	0.600242	-0.736384
DG 34:0	Positive	18.51	DG	GL	C37H72O5	0.789055	0.789126	0.164408	1.1136	0.155231
SL 12:1;O/24:5	Positive	2.227	SL	SP	C36H61NO5S	0.46781	0.461093	0.446907	0.198925	-2.3297
SL 12:1;O/24:5	Positive	1.731	SL	SP	C36H61NO5S	0.891215	0.876624	0.104308	0.256981	-1.96027
Cer 12:1;3O/27:1;(2OH)	Positive	18.044	Cer	SP	C39H75NO5	0.285083	0.291881	0.653296	0.902221	-0.148447
Cer 12:1;3O/27:0;(2OH)	Positive	19.332	Cer	SP	C39H77NO5	0.132678	0.127547	0.831325	1.03435	0.0487189
Cer 12:1;3O/27:0;(2OH)	Positive	21.271	Cer	SP	C39H77NO5	0.154421	0.176502	0.791122	0.939144	-0.0905814
SL 12:0;O/21:0;O	Positive	10.811	SL	SP	C33H67NO6S	1.10855	1.1391	0.033873	1.25275	0.325095
TG 8:0_8:0_18:4	Positive	16.487	TG	GL	C37H62O6	0.15747	0.135117	0.812704	1.06864	0.0957752
TG 8:0_8:0_18:4	Positive	17.014	TG	GL	C37H62O6	0.181507	0.234345	0.767006	0.953679	-0.0684238
TG 8:0_8:0_18:4	Positive	21.951	TG	GL	C37H62O6	0.135206	0.0888685	0.817228	1.03279	0.0465521
SL 12:1;O/24:2	Positive	4.924	SL	SP	C36H67NO5S	0.33435	0.267301	0.673745	0.873913	-0.194439
DG 35:1|DG 16:0_19:1	Positive	17.833	DG	GL	C38H72O5	1.22495	1.24335	0.0151944	1.39858	0.48396
SL 12:1;O/24:1	Positive	4.268	SL	SP	C36H69NO5S	0.205474	0.0930552	0.905295	0.953095	-0.0693083
Cer 12:0;3O/26:0;(2OH)	Positive	16.285	Cer	SP	C38H77NO5	0.54111	0.464101	0.351857	0.888325	-0.170841
TG 8:0_8:0_18:1	Positive	17.924	TG	GL	C37H68O6	0.310553	0.335074	0.603327	0.907788	-0.139572
TG 8:0_8:0_18:1	Positive	21.133	TG	GL	C37H68O6	0.259922	0.289543	0.655631	0.874614	-0.193282
NAGly 8:0;O(FA 28:5)	Positive	21.405	NAGly	FA	C38H63NO5	0.131789	0.0622105	0.899264	1.03575	0.0506762
DG 35:1	Positive	17.806	DG	GL	C38H72O5	1.25833	1.27423	0.0116497	1.48364	0.569145
SL 12:2;O/24:6;O	Positive	3.214	SL	SP	C36H57NO6S	0.193474	0.0132161	0.976257	1.01491	0.0213479
HexCer 16:0;3O/12:0;(2OH)	Positive	9.222	HexCer	SP	C34H67NO10	0.225101	0.0716061	0.911511	0.979729	-0.0295452
SL 12:1;O/22:1;O	Positive	17.125	SL	SP	C34H65NO6S	1.51246	1.51991	0.000650604	1.32815	0.409415
SL 13:1;O/24:5	Positive	26.488	SL	SP	C37H63NO5S	0.187423	0.171302	0.787656	1.06563	0.0917
SL 12:1;O/22:0;O	Positive	18.516	SL	SP	C34H67NO6S	0.563689	0.546661	0.346453	1.08263	0.114545
PE P-15:2_15:4	Positive	0.764	EtherPE	GP	C35H58NO7P	0.785868	0.784147	0.156322	2.73359	1.4508
DG 36:2|DG 16:0_20:2	Positive	17.267	DG	GL	C39H72O5	0.181374	0.130293	0.83474	1.03054	0.0433991
DG 36:2|DG 18:1_18:1	Positive	15.753	DG	GL	C39H72O5	0.0835245	0.0638003	0.924401	0.987506	-0.0181389
DG 18:1_18:1	Positive	20.428	DG	GL	C39H72O5	0.407139	0.445891	0.495787	0.745175	-0.424348
DG 18:1_18:1	Positive	26.362	DG	GL	C39H72O5	0.116319	0.0973888	0.842753	0.906371	-0.141827
DG 37:10	Positive	16.461	DG	GL	C40H58O5	0.0650177	0.053895	0.93725	0.981805	-0.0264918
NAGly 13:1;O(FA 24:6)	Positive	18.056	NAGly	FA	C39H61NO5	0.231906	0.254201	0.691036	0.923289	-0.115146
DG 36:3	Positive	16.586	DG	GL	C39H70O5	0.484471	0.460748	0.398472	0.818493	-0.288957
BMP 17:0_8:0	Positive	7.618	BMP	GP	C31H61O10P	0.359991	0.378643	0.554654	1.17006	0.226577
DG 36:0|DG 16:0_20:0	Positive	19.891	DG	GL	C39H76O5	0.687601	0.698692	0.245641	1.12145	0.165365
NAGly 9:0;O(FA 28:6)	Positive	19.332	NAGly	FA	C39H63NO5	0.237572	0.23192	0.704011	0.944955	-0.0816831
DG 36:2	Positive	15.731	DG	GL	C39H72O5	0.24006	0.224091	0.69299	1.07648	0.106321
SE 24:1;O4/15:3;1O	Positive	11.981	DCAE	ST	C39H62O6	0.806217	0.794751	0.157188	0.559676	-0.837336
SL 12:1;O/24:1;O	Positive	2.624	SL	SP	C36H69NO6S	0.17414	0.0686652	0.927243	1.02509	0.0357559
SM 29:3;3O	Positive	4.973	SM	SP	C34H65N2O7P	0.642405	0.616116	0.260812	0.419541	-1.25312
DG 36:1	Positive	18.526	DG	GL	C39H74O5	1.56922	1.57625	0.000231275	1.49033	0.57563
DG 37:7	Positive	13.498	DG	GL	C40H64O5	0.525904	0.525267	0.375619	0.918953	-0.121937
SM 30:1;2O|SM 16:1;2O/14:0	Positive	10.021	SM	SP	C35H71N2O6P	0.196336	0.125555	0.769102	0.955556	-0.0655881
DG 36:0	Positive	19.875	DG	GL	C39H76O5	0.558789	0.555532	0.353412	1.0642	0.0897752
SE 24:1;O4/15:0;1O	Positive	11.278	DCAE	ST	C39H68O6	0.126151	0.0838895	0.895956	0.979476	-0.029918
Cer 41:2;3O|Cer 18:1;2O/23:1;O	Positive	20.409	Cer	SP	C41H79NO4	0.283932	0.225706	0.659273	1.11932	0.162618
Cer 42:1;2O|Cer 18:1;2O/24:0	Positive	20.455	Cer	SP	C42H83NO3	1.52969	1.51543	0.000474338	1.57314	0.653648
TG 8:0_8:0_20:4	Positive	21.02	TG	GL	C39H66O6	0.949755	0.955736	0.0790203	0.663376	-0.592101
TG 8:0_8:0_20:4	Positive	17.924	TG	GL	C39H66O6	0.115337	0.108724	0.886035	0.967265	-0.0480165
TG 8:0_8:0_20:1	Positive	15.353	TG	GL	C39H72O6	0.621096	0.614686	0.274108	1.20002	0.263062
SL 12:1;O/26:1	Positive	5.951	SL	SP	C38H73NO5S	0.75815	0.730032	0.174505	0.214186	-2.22306
TG 8:0_8:0_20:0	Positive	18.946	TG	GL	C39H74O6	0.787754	0.801007	0.15513	9.20002	3.20164
Cer 13:0;2O/30:4;O	Positive	18.938	Cer	SP	C43H79NO4	0.792073	0.80645	0.15262	14.4095	3.84894
SL 16:3;O/22:6;O	Positive	0.776	SL	SP	C38H59NO6S	0.726783	0.727764	0.193567	2.47304	1.30629
SL 12:1;O/25:1;O	Positive	3.057	SL	SP	C37H71NO6S	1.19778	1.21829	0.0184063	0.797935	-0.325657
SM 30:3;3O	Positive	17.057	SM	SP	C35H67N2O7P	1.50532	1.52267	0.000742468	1.51048	0.595007
SL 12:2;O/26:6;O	Positive	2.694	SL	SP	C38H61NO6S	0.330259	0.285755	0.586296	0.81464	-0.295766
HexCer 16:2;2O/16:4;O	Positive	1.182	HexCer	SP	C38H63NO9	0.203004	0.0155749	0.988239	1.00445	0.00640552
HexCer 16:1;2O/17:4	Positive	1.74	HexCer	SP	C39H67NO8	0.560084	0.560157	0.356357	0.688048	-0.539419
DG 38:5|DG 16:0_22:5	Positive	15.483	DG	GL	C41H70O5	1.75311	1.76757	1.03967e-07	1.81661	0.861248
SM 31:1;2O|SM 17:1;2O/14:0	Positive	11.155	SM	SP	C36H73N2O6P	0.838126	0.827322	0.128792	1.12627	0.171558
PC O-28:1	Positive	15.358	EtherPC	GP	C36H72NO7P	0.678506	0.674237	0.235697	1.13528	0.183044
SL 12:1;O/26:5;O	Positive	1.701	SL	SP	C38H65NO6S	0.848349	0.834607	0.12554	0.297566	-1.74872
PE O-8:0_24:6	Positive	5.207	EtherPE	GP	C37H64NO7P	0.341626	0.271192	0.640377	0.868526	-0.203359
SL 12:1;O/26:4;O	Positive	4.714	SL	SP	C38H67NO6S	0.442189	0.39389	0.497037	0.808737	-0.306258
DG 39:10	Positive	17.924	DG	GL	C42H62O5	0.531588	0.552605	0.357704	0.807899	-0.307753
BMP 19:0_8:0	Positive	9.226	BMP	GP	C33H65O10P	0.353306	0.36897	0.567974	1.12393	0.168559
BMP 19:0_8:0	Positive	9.736	BMP	GP	C33H65O10P	1.29194	1.25888	0.00930707	0.808599	-0.306503
BMP 19:0_8:0	Positive	8.57	BMP	GP	C33H65O10P	0.299837	0.323997	0.628262	1.08333	0.115477
HexCer 16:1;2O/18:5	Positive	2.168	HexCer	SP	C40H67NO8	0.11984	0.0762927	0.86205	0.901594	-0.14945
SL 12:1;O/26:1;O	Positive	3.853	SL	SP	C38H73NO6S	0.184858	0.0211321	0.96322	0.986798	-0.0191726
SM 32:2;2O|SM 18:2;2O/14:0	Positive	10.188	SM	SP	C37H73N2O6P	0.767587	0.762584	0.177877	0.847181	-0.239257
TG 8:0_8:0_21:1	Positive	11.986	TG	GL	C40H74O6	1.01339	1.03904	0.0596391	0.75103	-0.413058
VAE 25:0	Positive	21.936	VAE	PR	C45H78O2	0.439446	0.424724	0.453776	1.3415	0.423845
PC O-29:2	Positive	14.856	EtherPC	GP	C37H72NO7P	1.00001	1.01181	0.0652868	1.12522	0.170212
SE 24:1;O4/17:2;1O	Positive	10.187	DCAE	ST	C41H68O6	0.509211	0.508685	0.39132	0.832502	-0.264475
SM 32:1;2O|SM 16:1;2O/16:0	Positive	12.134	SM	SP	C37H75N2O6P	1.33768	1.3468	0.00581148	1.3915	0.476642
PE P-32:0|PE P-16:0_16:0	Positive	16.398	EtherPE	GP	C37H74NO7P	1.30269	1.33688	0.00791515	1.69362	0.760108
PC O-29:1	Positive	14.701	EtherPC	GP	C37H74NO7P	0.933571	0.923239	0.0867683	1.34061	0.422893
SM 32:0;2O	Positive	13.066	SM	SP	C37H77N2O6P	1.59281	1.60823	0.000134748	1.74017	0.799226
HexCer 17:0;2O/16:4;O	Positive	26.594	HexCer	SP	C39H69NO9	0.00542573	0.00153922	0.99887	1.00028	0.000402419
PC O-29:0	Positive	15.183	EtherPC	GP	C37H76NO7P	1.10217	1.13356	0.0348711	1.29186	0.369451
SM 32:7;2O	Positive	14.081	SM	SP	C37H63N2O6P	0.537899	0.567895	0.347067	0.883832	-0.178156
SM 33:2;2O|SM 18:2;2O/15:0	Positive	11.259	SM	SP	C38H75N2O6P	0.288482	0.263822	0.681157	0.963967	-0.0529443
PC O-30:2	Positive	16.789	EtherPC	GP	C38H74NO7P	0.765571	0.790124	0.174636	1.17523	0.232939
PC O-30:2	Positive	15.691	EtherPC	GP	C38H74NO7P	1.28093	1.29784	0.00971099	1.23063	0.299394
SM 33:1;2O|SM 17:1;2O/16:0	Positive	13.239	SM	SP	C38H77N2O6P	1.65478	1.66917	2.49131e-05	1.76186	0.8171
PC O-30:1	Positive	15.69	EtherPC	GP	C38H76NO7P	1.3903	1.41694	0.00345626	1.22154	0.288706
SM 32:1;3O	Positive	11.36	SM	SP	C37H75N2O7P	1.61926	1.6353	7.13304e-05	1.79853	0.846821
PC O-30:0	Positive	16.149	EtherPC	GP	C38H78NO7P	1.26758	1.30589	0.0107567	1.37503	0.459461
HexCer 17:1;3O/16:3;(2OH)	Positive	14.065	HexCer	SP	C39H69NO10	0.558036	0.576604	0.33098	0.89989	-0.152179
HexCer 17:1;3O/16:3;(2OH)	Positive	11.741	HexCer	SP	C39H69NO10	0.206591	0.104681	0.878333	0.987728	-0.0178139
SM 32:1;2O	Positive	12.118	SM	SP	C37H75N2O6P	1.48973	1.51094	0.000906125	1.71084	0.774707
BMP 21:0_8:0	Positive	11.465	BMP	GP	C35H69O10P	1.03874	1.01623	0.05576	0.803342	-0.315914
HexCer 16:2;2O/20:5	Positive	10.924	HexCer	SP	C42H69NO8	0.313866	0.330867	0.6116	1.10417	0.142956
HexCer 16:2;2O/20:5	Positive	9.229	HexCer	SP	C42H69NO8	0.547327	0.534862	0.365796	1.38054	0.465234
HexCer 16:2;2O/20:5	Positive	8.564	HexCer	SP	C42H69NO8	0.61262	0.637898	0.285216	1.24642	0.317794
PE O-34:4	Positive	16.398	EtherPE	GP	C39H72NO7P	1.42266	1.46093	0.00225193	1.86877	0.902091
SL 12:1;O/28:1;O	Positive	5.884	SL	SP	C40H77NO6S	0.829893	0.806311	0.132207	0.216447	-2.20791
SM 34:2;2O|SM 18:2;2O/16:0	Positive	12.261	SM	SP	C39H77N2O6P	1.13436	1.13817	0.0294589	1.31924	0.399704
SL 12:1;O/28:1	Positive	12.233	SL	SP	C40H77NO5S	1.01723	1.01727	0.0582769	1.28607	0.36297
PC 29:6	Positive	14.098	PC	GP	C37H62NO8P	0.456759	0.488343	0.429415	0.875042	-0.192576
HexCer 16:0;2O/20:5	Positive	2.974	HexCer	SP	C42H73NO8	0.731448	0.738091	0.191399	0.772465	-0.372459
PC O-31:2	Positive	16.447	EtherPC	GP	C39H76NO7P	0.914655	0.943285	0.0967457	1.10803	0.147996
SM 34:1;2O|SM 18:1;2O/16:0	Positive	14.314	SM	SP	C39H79N2O6P	1.34032	1.35705	0.00566172	1.76911	0.82302
NAGlySer 9:0;O(FA 26:5)	Positive	1.712	NAGlySer	FA	C40H66N2O7	0.506892	0.504852	0.415037	0.710734	-0.492619
PC O-31:1	Positive	16.515	EtherPC	GP	C39H78NO7P	1.16728	1.19604	0.022683	1.20012	0.263178
SM 34:0;2O	Positive	15.243	SM	SP	C39H81N2O6P	1.45723	1.4792	0.00145743	2.05389	1.03836
PC 30:0	Positive	14.609	PC	GP	C38H76NO8P	1.68503	1.66948	8.13762e-06	0.266709	-1.90666
PC O-31:0	Positive	18.153	EtherPC	GP	C39H80NO7P	0.835388	0.849013	0.131107	1.56142	0.64286
LPC 30:3	Positive	1.686	LPC	GP	C38H72NO7P	0.919425	0.90861	0.0921052	0.208877	-2.25927
HexCer 16:1;3O/18:3;(2OH)	Positive	11.741	HexCer	SP	C40H71NO10	1.00696	1.03705	0.0609894	0.846341	-0.240689
HexCer 16:1;3O/18:3;(2OH)	Positive	14.06	HexCer	SP	C40H71NO10	0.257153	0.239182	0.660388	1.04615	0.0650952
NAGlySer 9:0;O(FA 26:3)	Positive	12.925	NAGlySer	FA	C40H70N2O7	0.827109	0.852199	0.139026	1.26215	0.335881
PG 30:0|PG 14:0_16:0	Positive	11.36	PG	GP	C36H71O10P	0.413099	0.425021	0.482515	1.09552	0.131619
PE O-35:4	Positive	16.895	EtherPE	GP	C40H74NO7P	1.52305	1.54474	0.000532294	1.56696	0.647969
PC 31:3	Positive	11.18	PC	GP	C39H72NO8P	1.5417	1.56362	0.000397916	0.425549	-1.2326
LPC 30:0	Positive	16.168	LPC	GP	C38H78NO7P	1.27525	1.31495	0.0100361	1.55351	0.635532
CE 22:6	Positive	21.281	CE	ST	C49H76O2	0.518871	0.499879	0.383816	1.33214	0.413743
SM 35:2;2O|SM 18:1;2O/17:1	Positive	13.397	SM	SP	C40H79N2O6P	1.43687	1.43776	0.00191343	1.59828	0.676521
PC O-32:2	Positive	15.845	EtherPC	GP	C40H78NO7P	0.620473	0.612488	0.301104	1.07637	0.106168
SE 24:1;O4/20:2;1O	Positive	15.845	DCAE	ST	C44H74O6	0.510807	0.487768	0.422181	1.07997	0.110997
SM 34:2;3O	Positive	11.436	SM	SP	C39H77N2O7P	0.974992	0.967314	0.0725227	1.28784	0.36495
SM 35:1;2O	Positive	15.361	SM	SP	C40H81N2O6P	1.13059	1.14987	0.0293868	1.97543	0.982165
PC O-32:1	Positive	17.39	EtherPC	GP	C40H80NO7P	1.65154	1.68114	2.72541e-05	1.52074	0.604772
SM 34:1;3O	Positive	11.222	SM	SP	C39H79N2O7P	1.39763	1.40342	0.00303862	1.53027	0.613788
PC 31:0	Positive	15.526	PC	GP	C39H78NO8P	1.60977	1.58986	8.96869e-05	0.29291	-1.77147
PC O-32:0	Positive	17.894	EtherPC	GP	C40H82NO7P	1.25389	1.27535	0.0121368	1.59501	0.673567
SM 35:6;3O	Positive	14.057	SM	SP	C40H71N2O7P	0.586311	0.60189	0.314828	0.913239	-0.130935
SM 34:2;2O	Positive	12.272	SM	SP	C39H77N2O6P	1.28264	1.29099	0.00966883	1.40612	0.491719
PI 25:3	Positive	3.326	PI	GP	C34H59O13P	0.458852	0.412983	0.475972	1.25463	0.327267
PE O-36:5	Positive	16.447	EtherPE	GP	C41H74NO7P	0.952176	0.966856	0.0801583	1.12935	0.17549
DG 43:10	Positive	14.161	DG	GL	C46H70O5	1.234	1.24477	0.0145526	0.854698	-0.226513
SM 34:1;2O	Positive	14.304	SM	SP	C39H79N2O6P	1.18623	1.20459	0.0203266	1.85687	0.892874
PG 31:0|PG 15:0_16:0	Positive	12.207	PG	GP	C37H73O10P	0.340096	0.359401	0.558085	1.19917	0.262033
HexCer 16:1;2O/22:6	Positive	10.921	HexCer	SP	C44H73NO8	0.713252	0.74664	0.205742	1.27762	0.353461
PE O-36:4	Positive	17.919	EtherPE	GP	C41H76NO7P	1.07192	1.09214	0.0415019	1.69359	0.760087
PC O-33:3	Positive	17.147	EtherPC	GP	C41H78NO7P	1.41449	1.44082	0.00248621	1.91476	0.937165
SM 36:2;2O|SM 18:2;2O/18:0	Positive	14.443	SM	SP	C41H81N2O6P	1.56615	1.57947	0.000248871	1.56656	0.647601
PC 32:2	Positive	12.644	PC	GP	C40H76NO8P	0.630224	0.586549	0.27967	0.845627	-0.241906
PC O-33:2	Positive	16.705	EtherPC	GP	C41H80NO7P	0.941449	0.936446	0.0875936	1.14087	0.190132
SM 36:1;2O|SM 18:1;2O/18:0	Positive	16.238	SM	SP	C41H83N2O6P	0.929089	0.948789	0.0881452	1.75071	0.807943
PC 32:1	Positive	14.737	PC	GP	C40H78NO8P	1.77108	1.76768	1.28145e-08	0.360048	-1.47374
PC O-33:1	Positive	18.154	EtherPC	GP	C41H82NO7P	1.54202	1.56688	0.000398452	1.3004	0.378953
PC 32:0|PC 16:0_16:0	Positive	16.45	PC	GP	C40H80NO8P	1.43354	1.40778	0.00196171	0.328198	-1.60736
PC O-33:0	Positive	18.805	EtherPC	GP	C41H84NO7P	1.56822	1.59719	0.000230245	1.49894	0.583938
TG 8:0_8:0_26:5	Positive	14.236	TG	GL	C45H76O6	1.53132	1.53763	0.000496971	0.606401	-0.721655
NAGlySer 9:0;O(FA 28:3)	Positive	15.042	NAGlySer	FA	C42H74N2O7	1.45721	1.49006	0.00144612	1.46682	0.552695
PI 26:3	Positive	3.329	PI	GP	C35H61O13P	0.366487	0.308466	0.600303	1.17552	0.233295
PG 32:1|PG 14:0_18:1	Positive	11.473	PG	GP	C38H73O10P	0.25289	0.101291	0.859313	0.970027	-0.0439027
PC O-34:5	Positive	15.854	EtherPC	GP	C42H76NO7P	1.22331	1.24517	0.0159619	1.22065	0.287646
SM 36:5;3O	Positive	15.05	SM	SP	C41H75N2O7P	1.26897	1.23234	0.0116703	0.742451	-0.429633
PG 32:0|PG 16:0_16:0	Positive	13.02	PG	GP	C38H75O10P	0.182352	0.17355	0.789609	1.07657	0.106438
BMP 24:0_8:0	Positive	9.223	BMP	GP	C38H75O10P	0.324962	0.272676	0.658806	1.18803	0.248568
SE 24:1;O4/22:4;1O	Positive	17.406	DCAE	ST	C46H74O6	1.48422	1.51387	0.000997628	1.57932	0.659308
TG 42:0|TG 10:0_14:0_18:0	Positive	21.131	TG	GL	C45H86O6	0.886709	0.894668	0.104101	1.99898	0.999264
Cer 46:0;4O|Cer 20:0;3O/26:0;(2OH)	Positive	21.036	Cer	SP	C46H93NO5	1.31535	1.34016	0.00701648	1.62191	0.697694
SM 36:4;3O	Positive	17.392	SM	SP	C41H77N2O7P	1.66121	1.6887	1.96879e-05	1.6522	0.724392
LPC 32:0	Positive	17.879	LPC	GP	C40H82NO7P	1.21935	1.24245	0.0158057	1.65189	0.724114
PC O-34:3	Positive	16.117	EtherPC	GP	C42H80NO7P	0.492018	0.487154	0.438367	1.06827	0.0952723
SM 36:3;3O	Positive	17.932	SM	SP	C41H79N2O7P	1.1979	1.22283	0.0185048	1.61023	0.687266
HexCer 17:0;2O/22:5	Positive	17.439	HexCer	SP	C45H79NO8	0.353994	0.362518	0.571274	0.951671	-0.0714659
PC O-34:2	Positive	17.429	EtherPC	GP	C42H82NO7P	0.727645	0.705923	0.207331	1.09695	0.133496
SM 37:9;3O	Positive	13.015	SM	SP	C42H69N2O7P	0.187116	0.16274	0.798893	1.07124	0.0992846
PC O-35:8	Positive	16.447	EtherPC	GP	C43H72NO7P	0.521754	0.499764	0.376613	1.10024	0.13782
PC 33:1	Positive	17.882	PC	GP	C41H80NO8P	0.713967	0.716883	0.210182	1.13282	0.179918
PC O-34:1	Positive	17.874	EtherPC	GP	C42H84NO7P	0.901483	0.892898	0.104839	1.11902	0.16224
HexCer 16:0;2O/22:4;O	Positive	15.816	HexCer	SP	C44H79NO9	1.4469	1.44374	0.00168603	0.669615	-0.578596
PC 33:0	Positive	17.165	PC	GP	C41H82NO8P	1.66765	1.65455	1.5866e-05	0.304227	-1.71678
PC O-34:0	Positive	20.267	EtherPC	GP	C42H86NO7P	0.985074	0.997459	0.0673351	1.59704	0.675398
HexCer 17:3;2O/22:6;O	Positive	1.656	HexCer	SP	C45H71NO9	0.90134	0.896119	0.100296	0.219846	-2.18543
PG 33:1|PG 15:0_18:1	Positive	12.338	PG	GP	C39H75O10P	0.263778	0.104953	0.829609	0.980185	-0.0288735
SM 37:5;3O	Positive	15.807	SM	SP	C42H77N2O7P	1.23205	1.21483	0.015312	0.759001	-0.397825
PG 33:0|PG 16:0_17:0	Positive	13.633	PG	GP	C39H77O10P	1.35282	1.37808	0.00487516	1.49595	0.581065
BMP 25:0_8:0	Positive	9.207	BMP	GP	C39H77O10P	0.237215	0.146306	0.825063	1.09718	0.133799
TG 43:0|TG 12:0_15:0_16:0	Positive	21.279	TG	GL	C46H88O6	0.359273	0.335483	0.536793	1.12008	0.163605
PC 32:0	Positive	16.447	PC	GP	C40H80NO8P	1.3295	1.30411	0.00613318	0.280745	-1.83267
PC O-35:3	Positive	17.047	EtherPC	GP	C43H82NO7P	0.599793	0.611422	0.297246	1.21265	0.278159
PC 34:2	Positive	14.781	PC	GP	C42H80NO8P	0.672738	0.654026	0.232216	0.872403	-0.196934
PC O-35:2	Positive	18.561	EtherPC	GP	C43H84NO7P	0.148815	0.0984611	0.865946	0.982661	-0.0252347
SM 38:9;3O	Positive	13.63	SM	SP	C43H71N2O7P	1.40703	1.42742	0.00272282	1.51968	0.603769
PC 34:1	Positive	16.485	PC	GP	C42H82NO8P	1.74242	1.73381	3.34404e-07	0.38319	-1.38387
PC O-35:1	Positive	19.17	EtherPC	GP	C43H86NO7P	0.791658	0.805479	0.160615	1.17136	0.228179
SL 13:1;O/32:5;O	Positive	18.341	SL	SP	C45H79NO6S	1.25278	1.22299	0.0120318	0.239331	-2.06292
PC 34:0	Positive	18.317	PC	GP	C42H84NO8P	1.32173	1.29508	0.00660392	0.340255	-1.55531
PG 34:2|PG 16:1_18:1	Positive	11.788	PG	GP	C40H75O10P	0.197864	0.010912	0.980842	0.997962	-0.00294392
HexCer 16:1;3O/22:3;(2OH)	Positive	14.065	HexCer	SP	C44H79NO10	0.618869	0.647286	0.275347	0.88876	-0.170134
PG 34:1|PG 16:0_18:1	Positive	13.139	PG	GP	C40H77O10P	0.274216	0.276568	0.668975	0.965504	-0.0506455
SE 24:1;O4/24:5;1O	Positive	14.686	DCAE	ST	C48H76O6	1.41278	1.4485	0.00252857	1.36921	0.453347
TG 44:1|TG 12:0_14:0_18:1	Positive	21.169	TG	GL	C47H88O6	0.869994	0.847651	0.112306	1.54496	0.627572
HexCer 17:1;3O/20:3;(2OH)	Positive	19.729	HexCer	SP	C43H77NO10	1.15113	1.14983	0.0252829	2.45161	1.29373
HexCer 17:1;3O/20:3;(2OH)	Positive	17.909	HexCer	SP	C43H77NO10	1.04869	1.04395	0.0489176	1.17638	0.234351
PG 34:0|PG 16:0_18:0	Positive	14.695	PG	GP	C40H79O10P	0.109802	0.073317	0.927161	1.0288	0.0409571
BMP 26:0_8:0	Positive	10.918	BMP	GP	C40H79O10P	0.346848	0.363502	0.572733	1.1425	0.192197
PC O-36:4	Positive	11.302	EtherPC	GP	C44H82NO7P	0.568614	0.547104	0.318141	0.684045	-0.547836
TG 44:0|TG 12:0_14:0_18:0	Positive	21.445	TG	GL	C47H90O6	0.914797	0.909058	0.0926003	1.38508	0.46997
SM 38:7;2O	Positive	15.815	SM	SP	C43H75N2O6P	1.38444	1.37674	0.00381848	0.738346	-0.43763
SM 38:4;3O	Positive	17.869	SM	SP	C43H81N2O7P	0.787334	0.776478	0.170148	1.13042	0.176858
PC 35:3	Positive	17.179	PC	GP	C43H80NO8P	1.521	1.50151	0.00055095	0.163044	-2.61667
SM 38:3;3O	Positive	20.294	SM	SP	C43H83N2O7P	0.616891	0.632126	0.281595	1.54688	0.629364
SM 12:1;2O/27:1	Positive	5.058	SM	SP	C44H87N2O6P	1.00377	1.00486	0.0634102	0.409848	-1.28684
TG 8:0_8:0_28:1	Positive	5.413	TG	GL	C47H88O6	1.34965	1.3844	0.00514585	0.432056	-1.21071
SL 12:1;O/33:1	Positive	5.051	SL	SP	C45H87NO5S	0.913052	0.933096	0.0984195	0.396399	-1.33498
PC O-36:2	Positive	19.668	EtherPC	GP	C44H86NO7P	1.46258	1.47939	0.0014178	1.22972	0.298331
SM 39:9;3O	Positive	14.681	SM	SP	C44H73N2O7P	0.162459	0.127199	0.844596	1.06402	0.0895192
SM 39:9;3O	Positive	12.658	SM	SP	C44H73N2O7P	0.35631	0.28054	0.578503	0.928775	-0.106599
PC 35:1	Positive	17.246	PC	GP	C43H84NO8P	1.75618	1.75662	9.22364e-08	0.323276	-1.62916
PC O-36:1	Positive	20.205	EtherPC	GP	C44H88NO7P	1.61287	1.61675	8.29899e-05	1.30312	0.38197
Cer 12:0;2O/38:6	Positive	21.563	Cer	SP	C50H89NO3	1.11129	1.12229	0.0331634	2.21421	1.14679
Cer 18:0;2O/34:0	Positive	22.519	Cer	SP	C52H105NO3	0.744928	0.760107	0.188298	0.694791	-0.525349
SM 40:7;2O	Positive	13.438	SM	SP	C45H79N2O6P	0.397267	0.403648	0.527016	1.10044	0.138078
PG 35:3	Positive	11.349	PG	GP	C41H75O10P	0.299108	0.264464	0.625233	1.05849	0.0820099
PC 35:0	Positive	19.073	PC	GP	C43H86NO8P	1.70171	1.68735	3.83581e-06	0.344946	-1.53556
SM 39:7;3O	Positive	14.762	SM	SP	C44H77N2O7P	1.31076	1.32066	0.00741989	1.20173	0.265118
PG 35:2|PG 16:0_19:2	Positive	12.588	PG	GP	C41H77O10P	0.688259	0.694385	0.242157	1.08302	0.115065
SM 39:6;3O	Positive	15.889	SM	SP	C44H79N2O7P	1.39207	1.38706	0.00352022	0.749267	-0.416449
HexCer 17:3;2O/24:6;O	Positive	7.732	HexCer	SP	C47H75NO9	0.84448	0.828347	0.124513	0.267878	-1.90035
BMP 8:0_27:1	Positive	13.13	BMP	GP	C41H79O10P	1.30328	1.29164	0.00784439	1.15558	0.208615
PG 35:1|PG 17:0_18:1	Positive	13.976	PG	GP	C41H79O10P	1.35824	1.36765	0.00481784	1.21735	0.283748
TG 45:1|TG 14:0_15:0_16:1	Positive	21.33	TG	GL	C48H90O6	0.560451	0.535951	0.325783	1.18788	0.248392
DG 47:10	Positive	17.216	DG	GL	C50H78O5	1.50859	1.4907	0.00073818	0.651345	-0.618506
HexCer 17:2;2O/24:6;O	Positive	16.476	HexCer	SP	C47H77NO9	1.77345	1.7653	8.14916e-09	0.36887	-1.43882
PG 35:0|PG 17:0_18:0	Positive	15.173	PG	GP	C41H81O10P	1.37561	1.39813	0.00384486	1.36075	0.444399
ASG 27:1;O;Hex;FA 15:4	Positive	10.921	AHexCS	ST	C48H76O7	0.114801	0.0678765	0.951717	1.01632	0.0233539
TG 45:0|TG 14:0_15:0_16:0	Positive	21.573	TG	GL	C48H92O6	0.714193	0.708197	0.202048	1.13945	0.188341
SL 15:3;O/32:6;O	Positive	17.872	SL	SP	C47H77NO6S	1.0392	1.02366	0.0526278	1.28446	0.361162
PC 36:3	Positive	18.328	PC	GP	C44H82NO8P	1.28436	1.25591	0.00924879	0.269857	-1.88973
TG 8:0_8:0_30:8	Positive	7.44	TG	GL	C49H78O6	0.841175	0.835142	0.126062	1.21905	0.285757
SM 40:2;2O|SM 16:1;2O/24:1	Positive	18.103	SM	SP	C45H89N2O6P	1.17298	1.19165	0.0223201	1.44378	0.529854
PC O-37:2	Positive	20.556	EtherPC	GP	C45H88NO7P	1.09553	1.11124	0.0375846	1.44908	0.535133
HexCer 17:2;3O/22:6;(2OH)	Positive	6.327	HexCer	SP	C45H73NO10	0.811178	0.801334	0.142064	0.374093	-1.41853
PG 36:4	Positive	11.352	PG	GP	C42H75O10P	0.546285	0.536811	0.344356	1.09235	0.127431
PG 36:4|PG 16:0_20:4	Positive	10.972	PG	GP	C42H75O10P	0.730535	0.721657	0.196637	1.15397	0.206611
HexCer 17:0;2O/24:5;O	Positive	5.703	HexCer	SP	C47H83NO9	0.737737	0.708528	0.187927	0.239344	-2.06284
PC 36:1	Positive	18.309	PC	GP	C44H86NO8P	1.69299	1.68337	6.48356e-06	0.500414	-0.998805
PG 36:3|PG 16:0_20:3	Positive	12.176	PG	GP	C42H77O10P	0.478609	0.434197	0.457496	1.08207	0.113797
PC 36:0|PC 16:0_20:0	Positive	18.613	PC	GP	C44H88NO8P	0.994886	0.98181	0.0677602	0.863435	-0.21184
DG 48:12	Positive	15.43	DG	GL	C51H76O5	0.976899	0.99068	0.0685902	1.4685	0.554346
PC 36:10	Positive	3.728	PC	GP	C44H68NO8P	0.591314	0.550738	0.310342	0.707903	-0.498375
PG 36:2|PG 16:0_20:2	Positive	13.419	PG	GP	C42H79O10P	1.22768	1.21671	0.0154123	1.18336	0.242884
Cer 15:3;3O/36:6;(2OH)	Positive	14.349	Cer	SP	C51H85NO5	1.0801	1.02596	0.0418584	0.873114	-0.195758
TG 46:2|TG 14:0_14:1_18:1	Positive	21.225	TG	GL	C49H90O6	0.873642	0.858717	0.111515	1.4249	0.510857
Cer 12:1;3O/38:1;(2OH)	Positive	10.202	Cer	SP	C50H97NO5	0.263906	0.220935	0.652036	1.07141	0.0995087
HexCer 16:3;2O/26:6;O	Positive	14.74	HexCer	SP	C48H77NO9	1.01774	1.03125	0.0556218	1.31158	0.391303
PG 36:1|PG 16:0_20:1	Positive	14.762	PG	GP	C42H81O10P	1.37708	1.3726	0.00387173	1.1918	0.253138
BMP 8:0_28:1	Positive	13.135	BMP	GP	C42H81O10P	0.715879	0.71225	0.208558	1.12379	0.168369
TG 46:1|TG 12:0_16:0_18:1	Positive	21.482	TG	GL	C49H92O6	0.757281	0.73623	0.173861	1.24983	0.321728
SM 40:8;2O	Positive	15.881	SM	SP	C45H77N2O6P	1.32255	1.31599	0.00715288	0.678148	-0.560328
DG 48:10	Positive	17.922	DG	GL	C51H80O5	1.53572	1.52226	0.000476898	0.602985	-0.729806
SM 40:5;3O	Positive	13.118	SM	SP	C45H83N2O7P	0.82569	0.808376	0.136144	1.1399	0.188907
HexCer 17:3;3O/24:6;(2OH)	Positive	1.661	HexCer	SP	C47H75NO10	0.921142	0.916169	0.0913486	0.134232	-2.8972
PG 36:0|PG 16:0_20:0	Positive	16.092	PG	GP	C42H83O10P	0.166028	0.159866	0.814639	1.09637	0.132737
TG 46:0|TG 14:0_16:0_16:0	Positive	21.706	TG	GL	C49H94O6	0.541783	0.541518	0.34217	1.13513	0.182851
SM 40:7;2O	Positive	17.219	SM	SP	C45H79N2O6P	1.47686	1.45413	0.00118006	0.634731	-0.655784
HexCer 17:1;3O/22:2;(2OH)	Positive	14.915	HexCer	SP	C45H83NO10	0.979213	0.943185	0.0750396	0.85439	-0.227033
SM 41:2;2O|SM 18:1;2O/23:1	Positive	19.044	SM	SP	C46H91N2O6P	1.12315	1.15768	0.0307831	1.66718	0.737413
PC O-38:2	Positive	21.466	EtherPC	GP	C46H90NO7P	1.3479	1.39589	0.00520612	1.51677	0.601001
Hex2Cer 16:2;2O/14:1	Positive	2.83	Hex2Cer	SP	C42H75NO13	0.884077	0.845719	0.107407	0.496719	-1.0095
HexCer 16:2;3O/24:6;(2OH)	Positive	7.648	HexCer	SP	C46H75NO10	0.845258	0.826074	0.123964	0.253185	-1.98173
PC O-38:1	Positive	22.586	EtherPC	GP	C46H92NO7P	1.21312	1.22931	0.0163622	1.74249	0.801148
PC O-38:1	Positive	17.273	EtherPC	GP	C46H92NO7P	1.34242	1.32332	0.0060009	0.587893	-0.766375
SM 41:8;3O	Positive	14.925	SM	SP	C46H79N2O7P	0.622153	0.621414	0.295903	1.11427	0.156104
PG 37:3|PG 17:0_20:3	Positive	12.795	PG	GP	C43H79O10P	1.27662	1.28859	0.010235	1.44351	0.529585
SM 41:7;3O	Positive	16.078	SM	SP	C46H81N2O7P	0.339485	0.226478	0.653227	0.969702	-0.0443866
PC 38:6	Positive	13.683	PC	GP	C46H80NO8P	1.14214	1.10323	0.0280475	0.739914	-0.434571
PG 37:2|PG 18:1_19:1	Positive	14.194	PG	GP	C43H81O10P	1.6081	1.6235	9.70928e-05	1.42049	0.50639
TG 47:2|TG 15:0_15:1_17:1	Positive	21.372	TG	GL	C50H92O6	0.67902	0.658489	0.227979	1.24066	0.311112
DG 49:11	Positive	17.235	DG	GL	C52H80O5	1.45222	1.44513	0.00169048	0.644627	-0.633464
PC 38:5	Positive	14.441	PC	GP	C46H82NO8P	0.455553	0.405401	0.451032	0.8835	-0.178698
BMP 9:0_28:1	Positive	13.98	BMP	GP	C43H83O10P	1.46603	1.48438	0.00129156	2.20926	1.14357
PG 37:1|PG 17:0_20:1	Positive	15.451	PG	GP	C43H83O10P	1.58328	1.59659	0.000172558	1.3235	0.404357
TG 47:1|TG 15:0_16:0_16:1	Positive	21.602	TG	GL	C50H94O6	0.521239	0.506311	0.36215	1.16671	0.222448
Cer 16:0;2O/38:5;O	Positive	21.597	Cer	SP	C54H99NO4	0.464574	0.454335	0.41941	1.25561	0.328384
DG 49:10	Positive	18.634	DG	GL	C52H82O5	1.54915	1.53099	0.000369651	0.672367	-0.57268
HexCer 16:3;3O/26:6;(2OH)	Positive	6.243	HexCer	SP	C48H77NO10	0.744009	0.731012	0.18226	0.454981	-1.13612
PC 38:4	Positive	16.195	PC	GP	C46H84NO8P	0.813358	0.756919	0.148897	0.80991	-0.304166
TG 47:0|TG 14:0_16:0_17:0	Positive	21.8	TG	GL	C50H96O6	0.558444	0.550153	0.326764	1.12659	0.17196
SM 42:3;2O|SM 18:2;2O/24:1	Positive	18.11	SM	SP	C47H91N2O6P	1.20667	1.22483	0.0178531	1.46829	0.554139
PG 38:6	Positive	10.819	PG	GP	C44H75O10P	1.2522	1.26964	0.0126882	1.22182	0.289028
PC O-40:10	Positive	10.812	EtherPC	GP	C48H78NO7P	0.887907	0.894098	0.103999	1.16473	0.219993
PC 38:3	Positive	17.104	PC	GP	C46H86NO8P	0.424743	0.364942	0.503221	0.887377	-0.17238
SM 42:2;2O|SM 18:1;2O/24:1	Positive	19.979	SM	SP	C47H93N2O6P	1.34862	1.36776	0.0051703	1.62276	0.698449
PG 38:5|PG 16:0_22:5	Positive	11.384	PG	GP	C44H77O10P	0.436227	0.386218	0.5048	1.07941	0.110245
PG 38:4	Positive	12.992	PG	GP	C44H79O10P	1.10817	1.13209	0.0343285	1.34296	0.425417
PG 38:4|PG 16:0_22:4	Positive	12.415	PG	GP	C44H79O10P	0.989591	0.994011	0.0679133	1.24249	0.313232
PG 38:3	Positive	13.872	PG	GP	C44H81O10P	1.40674	1.41804	0.00285529	1.34857	0.431433
TG 48:3|TG 16:1_16:1_16:1	Positive	21.214	TG	GL	C51H92O6	1.03552	1.03311	0.0505659	1.49786	0.582898
SL 13:1;O/36:5	Positive	14.969	SL	SP	C49H87NO5S	0.243128	0.202488	0.733191	1.1049	0.14392
SL 13:1;O/36:5	Positive	14.415	SL	SP	C49H87NO5S	0.0966721	0.115031	0.871025	0.968735	-0.0458259
SL 13:1;O/36:5	Positive	16.746	SL	SP	C49H87NO5S	0.360013	0.404847	0.536367	0.876512	-0.190154
PG 38:2|PG 18:1_20:1	Positive	14.932	PG	GP	C44H83O10P	1.54592	1.55984	0.000368003	1.39826	0.483634
Cer 16:1;3O/38:6;(2OH)	Positive	22.245	Cer	SP	C54H95NO5	0.587527	0.64029	0.303359	0.88465	-0.176821
PG 38:1|PG 18:0_20:1	Positive	16.101	PG	GP	C44H85O10P	1.60497	1.63789	0.000102415	1.50158	0.586485
TG 48:1|TG 14:0_16:0_18:1	Positive	21.72	TG	GL	C51H96O6	1.11415	1.10078	0.0320452	1.38816	0.473177
SM 42:8;2O	Positive	17.235	SM	SP	C47H81N2O6P	1.42899	1.44777	0.00217784	0.460746	-1.11796
PS 37:2	Positive	16.466	PS	GP	C43H80NO10P	1.37768	1.34606	0.00376108	0.17686	-2.49932
HexCer 17:1;3O/24:3;(2OH)	Positive	15.137	HexCer	SP	C47H85NO10	0.547009	0.46447	0.379952	0.895713	-0.158891
Cer 16:1;3O/38:4;(2OH)	Positive	21.866	Cer	SP	C54H99NO5	0.647319	0.630577	0.251762	1.12901	0.175053
TG 48:0|TG 15:0_16:0_17:0	Positive	21.917	TG	GL	C51H98O6	0.538651	0.506492	0.34511	1.09088	0.125487
TG 48:1|TG 15:0_15:0_18:1	Positive	21.72	TG	GL	C51H96O6	1.17762	1.1643	0.0211246	1.4409	0.526974
TG 48:0|TG 16:0_16:0_16:0	Positive	21.925	TG	GL	C51H98O6	0.200541	0.174857	0.735709	1.04603	0.0649304
HexCer 17:1;3O/26:4;(2OH)	Positive	5.624	HexCer	SP	C49H87NO10	0.737685	0.708965	0.187937	0.2336	-2.09789
TG 49:3|TG 15:1_16:1_18:1	Positive	21.407	TG	GL	C52H94O6	0.928578	0.907277	0.0863079	1.50836	0.592976
PC 40:6	Positive	15.567	PC	GP	C48H84NO8P	0.847018	0.789578	0.12933	0.817825	-0.290136
TG 49:2|TG 16:0_16:1_17:1	Positive	21.621	TG	GL	C52H96O6	0.841253	0.828766	0.125959	1.30794	0.387301
SM 42:2;2O	Positive	19.974	SM	SP	C47H93N2O6P	1.43252	1.44923	0.00202528	2.34966	1.23245
BMP 14:1_26:7	Positive	17.877	BMP	GP	C46H75O10P	1.03452	1.02903	0.0516823	1.25485	0.327514
PC 40:5	Positive	16.231	PC	GP	C48H86NO8P	0.79687	0.735682	0.15618	0.799614	-0.322625
TG 49:1|TG 15:0_16:0_18:1	Positive	21.816	TG	GL	C52H98O6	0.977154	0.985654	0.0684975	1.29259	0.370266
TG 49:0|TG 15:0_16:0_18:0	Positive	21.983	TG	GL	C52H100O6	0.905528	0.890339	0.0968792	1.21804	0.284557
SE 28:1/29:0	Positive	27.009	CASE	ST	C57H104O2	0.577203	0.569158	0.310768	1.18031	0.239168
DG O-23:0_28:0	Positive	26.987	EtherDG	GL	C54H108O4	0.567812	0.559778	0.318593	1.1468	0.197614
PG 40:5|PG 18:0_22:5	Positive	13.012	PG	GP	C46H81O10P	1.02014	1.03747	0.058842	1.23903	0.309217
ASG 28:2;O;Hex;FA 18:1	Positive	15.635	AHexBRS	ST	C52H88O7	0.453658	0.4498	0.434513	1.05909	0.0828305
TG 8:0_15:3_22:5;4O	Positive	7.476	OxTG	GL	C48H76O11	0.846296	0.827882	0.123486	0.258163	-1.95365
TG 50:3|TG 16:1_16:1_18:1	Positive	21.493	TG	GL	C53H96O6	1.07485	1.05384	0.0406782	1.20228	0.265767
TG 50:2|TG 16:0_16:1_18:1	Positive	21.725	TG	GL	C53H98O6	0.627769	0.591074	0.268091	1.11828	0.161284
PI 34:6	Positive	1.152	PI	GP	C43H71O13P	0.28511	0.213319	0.682586	0.877202	-0.189019
BMP 12:0_28:1	Positive	13.134	BMP	GP	C46H89O10P	0.424925	0.419123	0.479496	0.924792	-0.112799
TG 50:1|TG 16:0_16:0_18:1	Positive	21.914	TG	GL	C53H100O6	0.809518	0.798394	0.142888	1.20984	0.274822
PS 39:2	Positive	18.316	PS	GP	C45H84NO10P	1.14758	1.11779	0.0259247	0.200893	-2.3155
TG 50:0|TG 16:0_16:0_18:0	Positive	22.087	TG	GL	C53H102O6	0.370712	0.324158	0.53962	1.05475	0.0768944
TG 50:2|TG 16:0_16:1_18:1	Positive	21.722	TG	GL	C53H98O6	1.05098	1.0389	0.0465275	1.27899	0.355003
PI 34:1	Positive	6.1	PI	GP	C43H81O13P	0.816866	0.804741	0.13871	0.379812	-1.39664
TG 50:1|TG 14:0_18:0_18:1	Positive	21.922	TG	GL	C53H100O6	0.453514	0.460228	0.440002	1.1247	0.169538
TG 50:0|TG 14:0_18:0_18:0	Positive	22.087	TG	GL	C53H102O6	0.482709	0.452495	0.399866	1.09919	0.136447
TG 51:2|TG 16:0_17:1_18:1	Positive	21.832	TG	GL	C54H100O6	0.872551	0.874824	0.11089	1.39612	0.481422
TG 51:1|TG 16:0_17:0_18:1	Positive	21.997	TG	GL	C54H102O6	1.37806	1.37623	0.00376601	1.57281	0.653348
TG 52:6|TG 16:0_18:3_18:3	Positive	20.978	TG	GL	C55H94O6	1.25703	1.29586	0.0116411	0.0129103	-6.27534
PC O-43:2	Positive	17.168	EtherPC	GP	C51H100NO7P	0.4749	0.471458	0.425703	0.865986	-0.207584
TG 52:4|TG 16:0_18:1_18:3	Positive	21.518	TG	GL	C55H98O6	0.893008	0.867654	0.102896	1.19123	0.252454
Cer 19:1;3O/38:1;(2OH)	Positive	27.014	Cer	SP	C57H111NO5	0.714521	0.708023	0.201741	1.18558	0.245596
DG 53:6	Positive	1.571	DG	GL	C56H98O5	0.84649	0.831983	0.129054	0.561524	-0.832581
TG 52:3|TG 16:0_18:1_18:2	Positive	21.727	TG	GL	C55H100O6	0.816207	0.798021	0.139102	1.16202	0.216633
SL 17:1;O/36:5	Positive	13.669	SL	SP	C53H95NO5S	0.171057	0.132156	0.824497	0.973635	-0.0385473
SL 17:1;O/36:5	Positive	9.717	SL	SP	C53H95NO5S	0.575923	0.568857	0.31225	2.16269	1.11283
DG 53:5	Positive	15.115	DG	GL	C56H100O5	0.133979	0.139922	0.823066	0.95293	-0.0695571
PE P-22:5_26:7	Positive	6.005	EtherPE	GP	C53H82NO7P	0.838839	0.832978	0.127559	0.342554	-1.5456
Hex2Cer 16:1;2O/19:0	Positive	5.542	Hex2Cer	SP	C47H89NO13	0.733949	0.705601	0.190661	0.253496	-1.97997
HexCer 17:1;3O/28:5;(2OH)	Positive	5.533	HexCer	SP	C51H89NO10	0.744922	0.717355	0.18323	0.228654	-2.12876
TG 52:2|TG 16:0_18:1_18:1	Positive	21.92	TG	GL	C55H102O6	0.65138	0.621339	0.24823	1.12733	0.17291
TG 52:1|TG 16:0_18:0_18:1	Positive	21.95	TG	GL	C55H104O6	0.921877	0.90691	0.0896404	1.19726	0.259734
TG 52:3|TG 16:0_18:1_18:2	Positive	21.725	TG	GL	C55H100O6	0.889395	0.867748	0.102965	1.15413	0.206801
TG 52:0|TG 16:0_18:0_18:0	Positive	22.232	TG	GL	C55H106O6	0.510876	0.478213	0.380565	1.07794	0.108273
TG 52:2|TG 16:0_18:1_18:1	Positive	21.925	TG	GL	C55H102O6	0.248521	0.215943	0.700857	1.04393	0.0620232
PS 41:1	Positive	13.694	PS	GP	C47H90NO10P	1.7391	1.74986	3.71014e-07	2.29394	1.19783
PS 41:1	Positive	13.008	PS	GP	C47H90NO10P	1.68505	1.68249	8.45084e-06	6.00172	2.58537
PC O-45:10	Positive	13.689	EtherPC	GP	C53H88NO7P	1.7074	1.71669	2.82357e-06	2.31329	1.20994
PI 36:2	Positive	7.173	PI	GP	C45H83O13P	0.20134	0.147683	0.785877	1.08278	0.114746
TG 52:0|TG 16:0_18:0_18:0	Positive	22.232	TG	GL	C55H106O6	0.804422	0.76046	0.145636	1.18883	0.249545
TG 8:0_16:3_30:8	Positive	6.33	TG	GL	C57H88O6	0.845928	0.849796	0.125677	1.24418	0.315199
SM 47:6;3O	Positive	8.942	SM	SP	C52H95N2O7P	0.324055	0.323423	0.599891	1.2367	0.306499
Cer 20:0;2O/38:0;O	Positive	13.837	Cer	SP	C58H117NO4	0.628538	0.643371	0.279368	0.842906	-0.246556
PS 42:1	Positive	14.535	PS	GP	C48H92NO10P	1.63723	1.65569	4.32725e-05	2.38337	1.253
TG 54:6|TG 18:2_18:2_18:2	Positive	21.273	TG	GL	C57H98O6	0.173862	0.157385	0.832221	0.973229	-0.0391483
TG 54:5|TG 18:1_18:2_18:2	Positive	21.527	TG	GL	C57H100O6	0.194987	0.132414	0.761913	1.02926	0.0416013
TG 54:4|TG 18:1_18:1_18:2	Positive	21.741	TG	GL	C57H102O6	1.12772	1.10117	0.0301546	1.21191	0.277286
TG 54:3|TG 18:1_18:1_18:1	Positive	21.925	TG	GL	C57H104O6	0.200272	0.164344	0.733026	1.04266	0.0602715
SL 19:1;O/36:5	Positive	10.852	SL	SP	C55H99NO5S	0.194766	0.076442	0.913093	0.957582	-0.0625316
TG 54:2|TG 18:0_18:1_18:1	Positive	22.01	TG	GL	C57H106O6	0.599852	0.56478	0.290233	1.12826	0.174097
TG 54:4|TG 18:0_18:2_18:2	Positive	21.743	TG	GL	C57H102O6	1.2482	1.23092	0.0126336	1.3197	0.400212
Cer 22:1;3O/38:5;(2OH)	Positive	27.009	Cer	SP	C60H109NO5	0.702038	0.693348	0.21114	1.2125	0.277989
TG 54:1|TG 18:0_18:0_18:1	Positive	22.226	TG	GL	C57H108O6	1.404	1.39379	0.00287522	1.59136	0.670261
Cer 20:1;3O/38:0;(2OH)	Positive	16.878	Cer	SP	C58H115NO5	0.0548497	0.0466085	0.984528	0.997094	-0.00419895
TG 54:3|TG 18:1_18:1_18:1	Positive	21.93	TG	GL	C57H104O6	0.254543	0.231577	0.662335	1.05753	0.0807016
PS 43:2	Positive	13.796	PS	GP	C49H92NO10P	1.6153	1.62195	7.88175e-05	2.20279	1.13933
TG 54:0|TG 18:0_18:0_18:0	Positive	22.36	TG	GL	C57H110O6	0.846376	0.800909	0.124421	1.19944	0.262362
PC 44:7	Positive	15.277	PC	GP	C52H90NO8P	1.71823	1.73771	1.52549e-06	1.84705	0.88522
PS 43:1	Positive	15.364	PS	GP	C49H94NO10P	1.73886	1.75652	3.77661e-07	1.86839	0.901793
PI 38:1	Positive	15.364	PI	GP	C47H89O13P	1.7602	1.77594	4.72874e-08	2.09928	1.0699
TG 8:0_20:1_22:5;4O	Positive	5.474	OxTG	GL	C53H90O11	0.746029	0.71833	0.182478	0.227461	-2.13631
Cer 22:0;2O/38:0;O	Positive	15.63	Cer	SP	C60H121NO4	0.573457	0.557679	0.337582	1.09106	0.125724
TG 8:0_22:5_22:6;4O	Positive	14.662	OxTG	GL	C55H84O10	1.61277	1.61306	8.49139e-05	1.62823	0.703302
TG 8:0_22:4_22:6;4O	Positive	15.867	OxTG	GL	C55H86O10	1.6617	1.6758	1.96232e-05	1.79748	0.845976
DG 58:15	Positive	6.424	DG	GL	C61H90O5	1.25239	1.24729	0.0125746	1.34523	0.427851
PI 39:2	Positive	14.675	PI	GP	C48H89O13P	1.39721	1.41274	0.00306212	1.62631	0.701602
PE P-26:6_26:7	Positive	14.044	EtherPE	GP	C57H88NO7P	0.228545	0.236079	0.694423	0.943399	-0.0840603
TG 11:0_22:6_22:6;2O	Positive	6.684	OxTG	GL	C58H88O8	1.06288	1.04749	0.044465	1.3833	0.468114
Hex2Cer 16:1;2O/24:6	Positive	14.075	Hex2Cer	SP	C52H87NO13	1.6433	1.64895	3.59841e-05	1.66126	0.732282
TG 9:0_22:6_22:6;4O	Positive	7.579	OxTG	GL	C56H84O10	0.516437	0.532031	0.389081	1.12576	0.170895
PS 45:3	Positive	14.09	PS	GP	C51H94NO10P	1.6336	1.63721	4.88364e-05	1.66448	0.735071
Cer 22:1;3O/38:0;(2OH)	Positive	18.387	Cer	SP	C60H119NO5	0.388036	0.364315	0.542322	0.958501	-0.061148
PS 45:2	Positive	15.448	PS	GP	C51H96NO10P	1.40228	1.39711	0.00291384	1.34413	0.426673
TG 9:0_22:4_22:6;4O	Positive	16.786	OxTG	GL	C56H88O10	1.75574	1.77287	7.874e-08	2.33141	1.2212
PS 45:1	Positive	16.307	PS	GP	C51H98NO10P	1.7355	1.75647	4.85596e-07	3.38847	1.76063
PI 40:3	Positive	7.579	PI	GP	C49H89O13P	0.58396	0.611281	0.319473	1.13905	0.187827
HexCer 16:0;3O/34:0;(2OH)	Positive	27.014	HexCer	SP	C56H111NO10	0.559264	0.540446	0.326647	1.16865	0.22484
TG 8:0_11:0_38:4	Positive	21.875	TG	GL	C60H108O6	0.28231	0.279933	0.662461	0.92553	-0.111648
PI 40:1	Positive	16.786	PI	GP	C49H93O13P	1.75732	1.77223	6.60335e-08	2.77613	1.47308
TG 8:0_11:0_38:3	Positive	22.039	TG	GL	C60H110O6	0.151604	0.173948	0.794832	0.965415	-0.0507791
TG 10:0_22:6_22:6;4O	Positive	14.878	OxTG	GL	C57H86O10	1.57829	1.59625	0.000191467	1.59498	0.673535
Cer 23:1;3O/38:0;(2OH)	Positive	20.684	Cer	SP	C61H121NO5	0.177357	0.133527	0.795302	1.04105	0.0580381
Cer 24:0;2O/38:0;O	Positive	17.179	Cer	SP	C62H125NO4	0.293518	0.276774	0.665039	0.943968	-0.0831897
TG 10:0_22:5_22:6;4O	Positive	15.614	OxTG	GL	C57H88O10	1.63192	1.63433	4.97353e-05	2.00706	1.00509
TG 10:0_22:5_22:6;4O	Positive	16.131	OxTG	GL	C57H88O10	1.67292	1.69519	1.32748e-05	1.60778	0.685066
PS 46:1	Positive	17.467	PS	GP	C52H100NO10P	1.72228	1.74079	1.19263e-06	2.88908	1.53061
PI 41:2	Positive	16.134	PI	GP	C50H93O13P	1.63118	1.65058	5.184e-05	1.71726	0.780109
TG 15:4_18:5_22:6;4O	Positive	6.785	OxTG	GL	C58H82O10	0.525542	0.518769	0.382107	1.39264	0.477821
Cer 24:1;3O/38:3;(2OH)	Positive	18.39	Cer	SP	C62H117NO5	0.620341	0.650482	0.275957	0.873681	-0.194822
Hex2Cer 16:3;2O/26:6	Positive	13.578	Hex2Cer	SP	C54H87NO13	1.61763	1.61707	7.44821e-05	1.74928	0.806764
TG 15:3_18:5_22:6;4O	Positive	13.112	OxTG	GL	C58H84O10	1.41463	1.41288	0.0024845	2.90025	1.53618
TG 15:3_18:5_22:6;4O	Positive	13.575	OxTG	GL	C58H84O10	1.57155	1.57125	0.000221389	1.74143	0.800269
TG 15:2_18:5_22:6;4O	Positive	14.454	OxTG	GL	C58H86O10	1.64583	1.65244	3.34636e-05	1.55305	0.6351
Hex2Cer 16:1;2O/26:6	Positive	7.177	Hex2Cer	SP	C54H91NO13	0.613192	0.583534	0.303311	0.697913	-0.518882
TG 11:0_22:6_22:6;4O	Positive	15.055	OxTG	GL	C58H88O10	1.55523	1.56167	0.000300243	1.4594	0.545377
TG 11:0_22:6_22:6;4O	Positive	15.633	OxTG	GL	C58H88O10	1.57181	1.57493	0.000220069	1.44417	0.530245
Cer 25:0;2O/38:3	Positive	19.837	Cer	SP	C63H121NO3	0.521422	0.49489	0.369943	1.17314	0.230379
Cer 24:1;3O/38:0;(2OH)	Positive	19.839	Cer	SP	C62H123NO5	0.201417	0.082803	0.865162	1.0158	0.0226135
PI 42:5	Positive	13.572	PI	GP	C51H89O13P	1.51401	1.5156	0.00062238	2.05185	1.03693
PS 47:2	Positive	16.818	PS	GP	C53H100NO10P	1.63358	1.63608	4.84542e-05	1.4329	0.518934
PS 47:2	Positive	16.337	PS	GP	C53H100NO10P	1.68305	1.70552	8.71607e-06	1.74846	0.806088
PE P-26:3_28:7	Positive	5.408	EtherPE	GP	C59H98NO7P	0.728236	0.699123	0.194202	0.241048	-2.05261
HexCer 17:3;3O/36:6;(2OH)	Positive	16.78	HexCer	SP	C59H99NO10	1.44449	1.44647	0.00177688	1.4315	0.517526
Cer 26:1;3O/38:4;(2OH)	Positive	20.784	Cer	SP	C64H119NO5	1.4238	1.46794	0.00221603	0.733488	-0.447155
PS 47:1	Positive	18.176	PS	GP	C53H102NO10P	1.68639	1.70621	7.4875e-06	2.53117	1.33981
PI 42:3	Positive	15.633	PI	GP	C51H93O13P	1.62716	1.62781	5.80638e-05	1.571	0.651687
PI 42:2	Positive	16.816	PI	GP	C51H95O13P	1.66065	1.657	2.02777e-05	1.59148	0.670366
PI 42:1	Positive	18.176	PI	GP	C51H97O13P	1.71032	1.72907	2.39427e-06	2.48439	1.31289
PC O-52:13	Positive	6.442	EtherPC	GP	C60H96NO7P	1.11507	1.10518	0.0334025	1.43508	0.521127
PC 48:3	Positive	9.218	PC	GP	C56H106NO8P	0.275223	0.285684	0.66485	1.18216	0.241423
TG 8:0_14:0_38:9	Positive	27.009	TG	GL	C63H104O6	0.661095	0.647516	0.241866	1.19781	0.260402
TG 12:0_22:6_22:6;4O	Positive	16.333	OxTG	GL	C59H90O10	1.39119	1.40929	0.00335992	1.53595	0.619133
TG 12:0_22:5_22:6;4O	Positive	17.479	OxTG	GL	C59H92O10	1.45757	1.47221	0.00149316	1.49988	0.584849
PS 49:7	Positive	12.918	PS	GP	C55H94NO10P	1.2253	1.21225	0.015483	1.46501	0.550909
PS 49:6	Positive	13.594	PS	GP	C55H96NO10P	1.28208	1.27636	0.0100448	1.36274	0.446515
Cer 26:1;3O/38:3;(2OH)	Positive	19.834	Cer	SP	C64H121NO5	0.47573	0.527659	0.406896	0.917071	-0.124895
TG 15:3_20:5_22:6;4O	Positive	14.67	OxTG	GL	C60H88O10	1.26668	1.26948	0.0110727	1.45151	0.537555
Cer 28:0;2O/38:0	Positive	6.382	Cer	SP	C66H133NO3	1.01584	1.00131	0.0585169	1.38032	0.465004
TG 13:0_22:6_22:6;4O	Positive	17.006	OxTG	GL	C60H92O10	1.48028	1.48848	0.00105355	1.58602	0.665408
TG 13:0_22:5_22:6;4O	Positive	18.165	OxTG	GL	C60H94O10	1.6659	1.68436	1.68376e-05	1.51633	0.600584
PI 44:2	Positive	18.162	PI	GP	C53H99O13P	1.60514	1.60166	0.000100328	1.61301	0.689758
Cer 29:0;2O/38:0	Positive	7.106	Cer	SP	C67H135NO3	0.531031	0.492976	0.366644	1.18221	0.241483
PG 15:4_38:10	Positive	7.24	PG	GP	C59H89O10P	0.13902	0.014868	0.925975	0.976936	-0.0336643
TG 13:0_22:6_22:5;4O	Positive	5.446	OxTG	GL	C60H94O11	0.796071	0.773268	0.151312	0.2608	-1.93899
PC 51:7	Positive	5.333	PC	GP	C59H104NO8P	0.731211	0.703899	0.192518	0.248521	-2.00856
PI 45:1	Positive	5.379	PI	GP	C54H103O13P	0.780303	0.752888	0.159955	0.170875	-2.54899
SM 55:2;2O	Positive	17.06	SM	SP	C60H119N2O6P	0.836253	0.835589	0.129025	1.23872	0.30885
SM 57:7;3O	Positive	11.996	SM	SP	C62H113N2O7P	0.899065	0.880282	0.1064	0.754399	-0.4066
PI 47:3	Positive	6.953	PI	GP	C56H103O13P	0.701088	0.677168	0.226807	1.19447	0.256376
TG 20:3_22:6_22:6;1O	Positive	11.988	OxTG	GL	C67H100O7	1.00857	1.03602	0.0611943	0.787906	-0.343905
TG 8:0_19:4_38:10	Positive	12.007	TG	GL	C68H104O6	1.06787	1.10444	0.0436659	0.756197	-0.403166
TG 19:0_22:6_22:6;2O	Positive	27.009	OxTG	GL	C66H104O8	0.738959	0.727258	0.186132	1.2194	0.286174
SM 57:2;2O	Positive	18.513	SM	SP	C62H123N2O6P	0.740815	0.756711	0.184207	1.17391	0.231319
TG 16:0_22:5_22:5;4O	Positive	5.274	OxTG	GL	C63H102O11	0.723355	0.696515	0.19783	0.253313	-1.98101
PI 48:1	Positive	14.123	PI	GP	C57H109O13P	0.57644	0.615048	0.311079	0.822684	-0.28159
PI 48:1	Positive	11.744	PI	GP	C57H109O13P	0.785082	0.790078	0.164461	0.887026	-0.172952
TG 15:3_16:4_36:10	Positive	14.041	TG	GL	C70H102O6	0.189318	0.120175	0.866425	0.981862	-0.0264081
DG 66:3	Positive	16.395	DG	GL	C69H130O5	0.422564	0.437124	0.477062	0.908716	-0.138099
PI 50:6	Positive	5.356	PI	GP	C59H103O13P	0.819795	0.797465	0.137593	0.157527	-2.66633
PS 57:6	Positive	5.206	PS	GP	C63H112NO10P	0.716828	0.689678	0.202047	0.236996	-2.07706
PS 22:5_38:10	Positive	14.987	PS	GP	C66H100NO10P	1.71099	1.7258	2.33976e-06	2.21614	1.14805
PC 22:0_38:10	Positive	14.041	PC	GP	C68H116NO8P	0.109983	0.0916246	0.85049	1.0187	0.0267315
TG 22:0_22:3_22:6;3O	Positive	14.054	OxTG	GL	C69H116O9	0.224799	0.214141	0.699191	1.03381	0.0479697
PE 26:5_38:10	Positive	27.006	PE	GP	C69H108NO8P	0.605996	0.598475	0.285685	1.17655	0.234559
DG 72:20	Positive	14.112	DG	GL	C75H108O5	0.296955	0.308511	0.611345	0.917416	-0.124352
TG 8:0_25:0_38:9	Positive	13.88	TG	GL	C74H126O6	0.663706	0.669091	0.240707	0.789721	-0.340585
Hex2Cer 17:3;2O/38:6	Positive	5.146	Hex2Cer	SP	C67H113NO13	0.747642	0.720894	0.181267	0.195265	-2.3565
PS 60:4	Positive	13.192	PS	GP	C66H122NO10P	0.614808	0.648649	0.277918	0.845	-0.242977
TG 8:0_27:0_38:10	Positive	17.051	TG	GL	C76H128O6	1.48324	1.50215	0.00100783	1.89584	0.922841
PS 28:7_38:10	Positive	27.009	PS	GP	C72H108NO10P	0.802203	0.794866	0.147003	1.24025	0.310635
TG 9:0_28:4_38:10	Positive	15.813	TG	GL	C78H124O6	1.47244	1.47205	0.00122807	0.666347	-0.585655
PI 59:7	Positive	11.371	PI	GP	C68H119O13P	0.544655	0.54481	0.365652	1.19091	0.252059
PI 60:11	Positive	11.389	PI	GP	C69H113O13P	0.490458	0.460005	0.429808	1.1287	0.174664
TG 10:0_38:8_38:10	Positive	13.135	TG	GL	C89H138O6	0.0849797	0.00717613	0.995486	0.99894	-0.00152986
PI 70:10	Positive	14.104	PI	GP	C79H135O13P	1.29485	1.29819	0.00881811	0.777611	-0.36288
PI 76:16	Positive	14.067	PI	GP	C85H135O13P	0.338061	0.322779	0.584022	1.12669	0.172096
