# Supplementary material for: Ultra-High-Performance Liquid Chromatography–Orbitrap-MS-Based Untargeted Lipidomics Reveal Lipid Characteristics of a Clinical Strain of Mycoplasma bovis from Holstein Cow
Source: Vet Sci. 2024 Nov 18;11(11):577. doi: 10.3390/vetsci11110577 (PMC11598879; doi:10.3390/vetsci11110577)
Supplement: Supplementary file 1 [file vetsci-11-00577-s001.zip › Supplementary material/Table S4.xlsx]

## Sheet: Sheet1
Table 4. KEGG pathway analysis of differential lipids in Mycoplasma bovis
Pathway name	SecondClass	TopClass	Converted lipids (number)	Converted lipids (list)	p-value	Benjamini correction
Glycerophospholipid metabolism	Lipid metabolism	Metabolism	6	C02737, C05980, C00416, C00157, C00350, C01194	0.000179042	0.00608744
Sphingolipid metabolism	Lipid metabolism	Metabolism	3	C00195, C00550, C12126	0.0388257	0.110006
Ether lipid metabolism	Lipid metabolism	Metabolism	3	C04317, C04475, C05212	0.0184509	0.0697035
Sphingolipid signaling pathway	Signal transduction	Environmental Information Processing	3	C00195, C12126, C00550	0.00327982	0.0332772
Glycosylphosphatidylinositol (GPI)-anchor biosynthesis	Glycan biosynthesis and metabolism	Metabolism	2	C01194, C00350	0.00391497	0.0332772
Phosphatidylinositol signaling system	Signal transduction	Environmental Information Processing	2	C00416, C01194	0.0598776	0.145417
Ferroptosis	Cell growth and death	Cellular Processes	2	C21480, C21481	0.0598776	0.145417
Retrograde endocannabinoid signaling	Nervous system	Organismal Systems	2	C00157, C00350	0.0326177	0.110006
Choline metabolism in cancer	Cancer: overview	Human Diseases	2	C00416, C00157	0.0124691	0.0529937
Autophagy - animal	Transport and catabolism	Cellular Processes	2	C01194, C00350	0.00765358	0.0371745
Necroptosis	Cell growth and death	Cellular Processes	2	C00195, C00550	0.00765358	0.0371745
Leishmaniasis	Infectious disease: parasitic	Human Diseases	2	C00195, C02737	0.00765358	0.0371745
Autophagy - other	Transport and catabolism	Cellular Processes	2	C01194, C00350	0.00391497	0.0332772
Arachidonic acid metabolism	Lipid metabolism	Metabolism	1	C00157	0.954344	0.954344
Linoleic acid metabolism	Lipid metabolism	Metabolism	1	C00157	0.623516	0.642411
alpha-Linolenic acid metabolism	Lipid metabolism	Metabolism	1	C00157	0.592188	0.6292
Pathways in cancer	Cancer: overview	Human Diseases	1	C00416	0.440316	0.482928
Glycerolipid metabolism	Lipid metabolism	Metabolism	1	C00416	0.440316	0.482928
Fat digestion and absorption	Digestive system	Organismal Systems	1	C00416	0.264673	0.321389
Phospholipase D signaling pathway	Signal transduction	Environmental Information Processing	1	C00416	0.235666	0.296765
Fc gamma R-mediated phagocytosis	Immune system	Organismal Systems	1	C00416	0.205575	0.268828
cAMP signaling pathway	Signal transduction	Environmental Information Processing	1	C00416	0.174359	0.237129
Tuberculosis	Infectious disease: bacterial	Human Diseases	1	C01194	0.174359	0.237129
Insulin resistance	Endocrine and metabolic disease	Human Diseases	1	C00195	0.141981	0.209885
Amoebiasis	Infectious disease: parasitic	Human Diseases	1	C02737	0.141981	0.209885
Inositol phosphate metabolism	Carbohydrate metabolism	Metabolism	1	C01194	0.292633	0.343086
Glycine, serine and threonine metabolism	Amino acid metabolism	Metabolism	1	C02737	0.108399	0.175504
Adipocytokine signaling pathway	Endocrine system	Organismal Systems	1	C00195	0.108399	0.175504
GnRH signaling pathway	Endocrine system	Organismal Systems	1	C00416	0.108399	0.175504
Neurotrophin signaling pathway	Nervous system	Organismal Systems	1	C00195	0.108399	0.175504
Kaposi's sarcoma-associated herpesvirus infection	Infectious disease: viral	Human Diseases	1	C00350	0.108399	0.175504
AGE-RAGE signaling pathway in diabetic complications	Endocrine and metabolic disease	Human Diseases	1	C00195	0.0735713	0.156339
Pancreatic cancer	Cancer: specific types	Human Diseases	1	C00416	0.0735713	0.156339
Systemic lupus erythematosus	Immune disease	Human Diseases	1	C02737	0.0374532	0.110006
