# Supplementary material for: Ultra-High-Performance Liquid Chromatography–Orbitrap-MS-Based Untargeted Lipidomics Reveal Lipid Characteristics of a Clinical Strain of Mycoplasma bovis from Holstein Cow
Source: Vet Sci. 2024 Nov 18;11(11):577. doi: 10.3390/vetsci11110577 (PMC11598879; doi:10.3390/vetsci11110577)
Supplement: Supplementary file 1 [file vetsci-11-00577-s001.zip › Supplementary material/Table S3.xlsx]

## Sheet: Sheet1
Table 3. Significantly different Lipid species of Mycoplasma bovis between the NX114 and PG45.
Metabolite name	RT(min)	Average m/z	Ontology	SuperClass	PLSDA.VIP	VIP	P.value	FC	Log2FC
Cer 12:0;2O/26:0	17.748	578.585	Cer	SP	1.04262	1.07166	0.0493495	0.748171	-0.418561
HexCer 17:1;3O/20:3;(2OH)	17.909	768.566	HexCer	SP	1.04869	1.04395	0.0489176	1.17638	0.234351
PE O-14:0_18:2;2O	12.3	704.484	EtherOxPE	GP	1.0489	1.0998	0.0470246	0.7038	-0.506763
NAGlySer 8:0;O(FA 12:0)	7.857	504.359	NAGlySer	FA	1.04982	1.10606	0.046735	0.857661	-0.22152
TG 50:2|TG 16:0_16:1_18:1	21.722	853.726	TG	GL	1.05098	1.0389	0.0465275	1.27899	0.355003
PI 17:2_22:6;3O	13.637	939.482	OxPI	GP	1.0563	1.05013	0.0456526	1.35297	0.436128
LPE 16:0	2.913	452.277	LPE	GP	1.05991	1.02754	0.0492282	2.35438	1.23535
Cer 12:0;3O/9:0;(2OH)	6.006	388.308	Cer	SP	1.06	1.03691	0.0445067	0.545098	-0.875412
NAGlySer 8:0;O(FA 18:0)	7.854	588.454	NAGlySer	FA	1.06036	1.0784	0.046424	0.762788	-0.390646
TG 11:0_22:6_22:6;2O	6.684	930.675	OxTG	GL	1.06288	1.04749	0.044465	1.3833	0.468114
TG 8:0_19:4_38:10	12.007	1034.81	TG	GL	1.06787	1.10444	0.0436659	0.756197	-0.403166
PE O-36:4	17.919	726.54	EtherPE	GP	1.07192	1.09214	0.0415019	1.69359	0.760087
HexCer 16:3;2O/13:1;O	9.141	638.427	HexCer	SP	1.07326	1.06632	0.041584	1.30205	0.380786
PE O-35:1|PE O-19:1_16:0	18.392	716.559	EtherPE	GP	1.07414	1.06301	0.0408147	1.31777	0.398094
TG 50:3|TG 16:1_16:1_18:1	21.493	846.755	TG	GL	1.07485	1.05384	0.0406782	1.20228	0.265767
AAHFA 28:4/17:0;O	19.381	683.596	FAHFA	FA	1.07742	1.06755	0.0418879	1.25719	0.330203
Cer 15:3;3O/36:6;(2OH)	14.349	792.649	Cer	SP	1.0801	1.02596	0.0418584	0.873114	-0.195758
Cer 12:1;3O/31:1;(2OH)	19.345	692.621	Cer	SP	1.08359	1.08436	0.0394477	1.24269	0.313468
SE 24:1;O4/19:2	4.827	667.534	DCAE	ST	1.08395	1.08963	0.0401559	0.26908	-1.8939
PG 33:2|PG 15:0_18:2	10.963	731.484	PG	GP	1.08684	1.12106	0.0387334	0.820133	-0.286071
LPE O-15:1	5.095	424.282	EtherLPE	GP	1.08745	1.11641	0.0390083	0.657029	-0.605972
PI O-10:0_28:6	13.86	867.535	EtherPI	GP	1.08787	1.09702	0.03974	1.30915	0.388635
NAGlySer 8:0;O(FA 18:1)	11.991	586.439	NAGlySer	FA	1.09007	1.11512	0.0389092	0.767955	-0.380906
PI O-15:4_28:7	9.76	927.54	EtherPI	GP	1.09008	1.14478	0.037098	1.67164	0.741268
CL 77:0|CL 16:0_16:0_17:0_28:0	17.902	766.585	CL	GP	1.09411	1.10803	0.0371381	1.46832	0.554165
Cer 44:0;4O|Cer 18:0;3O/26:0;(2OH)	20.547	710.664	Cer	SP	1.09524	1.07963	0.0362012	1.29578	0.373817
PC O-37:2	20.556	786.635	EtherPC	GP	1.09553	1.11124	0.0375846	1.44908	0.535133
FA 16:0	26.529	255.233	FA	FA	1.09667	1.10854	0.0369021	0.634221	-0.656942
FA 18:0;(2OH)	3.971	299.259	OxFA	FA	1.09677	1.09682	0.0369318	0.785958	-0.347475
NAGly 13:0	1.091	270.207	NAGly	FA	1.09694	1.11058	0.0376889	0.524408	-0.93124
PG 16:2_22:6;1O	13.113	805.459	OxPG	GP	1.09748	1.10943	0.0362789	0.395348	-1.33881
PC O-16:0_22:3;2O	21.155	874.612	EtherOxPC	GP	1.09761	1.11288	0.0359715	1.67591	0.744948
LPC O-16:1	3.918	524.334	EtherLPC	GP	1.09813	1.10055	0.0375948	2.24468	1.16651
Cer 12:1;3O/20:2;(2OH)	6.753	538.443	Cer	SP	1.09919	1.10989	0.0366819	0.837393	-0.256023
PE O-8:0_12:0;2O	27.226	540.331	EtherOxPE	GP	1.10102	1.09706	0.0347495	1.86973	0.90283
PC O-29:0	15.183	678.543	EtherPC	GP	1.10217	1.13356	0.0348711	1.29186	0.369451
SM 24:0;3O	9.435	625.423	SM	SP	1.10412	1.05125	0.0344926	0.29854	-1.744
PE O-8:0_12:0;2O	2.973	540.331	EtherOxPE	GP	1.10512	1.06776	0.0377818	2.4147	1.27184
PG 38:4	12.992	816.571	PG	GP	1.10817	1.13209	0.0343285	1.34296	0.425417
SL 12:0;O/21:0;O	10.811	623.501	SL	SP	1.10855	1.1391	0.033873	1.25275	0.325095
PG 24:0_20:5;4O	17.244	943.585	OxPG	GP	1.10866	1.14906	0.0333674	0.285681	-1.80752
PG O-14:0_28:7	17.847	833.571	EtherPG	GP	1.10988	1.12275	0.0334958	1.54696	0.629432
Cer 12:1;3O/26:1;(2OH)	16.818	622.537	Cer	SP	1.11102	1.16593	0.0328632	0.307524	-1.70123
Cer 12:0;2O/38:6	21.563	774.674	Cer	SP	1.11129	1.12229	0.0331634	2.21421	1.14679
TG 48:1|TG 14:0_16:0_18:1	21.72	822.753	TG	GL	1.11415	1.10078	0.0320452	1.38816	0.473177
PC O-52:13	6.442	974.704	EtherPC	GP	1.11507	1.10518	0.0334025	1.43508	0.521127
PI 9:0_38:6	15.489	1007.66	PI	GP	1.11651	1.10169	0.0316172	1.33212	0.413722
HexCer 16:0;2O/20:5	10.211	718.523	HexCer	SP	1.11654	1.14724	0.0322447	0.864855	-0.20947
Cer 44:0;4O|Cer 20:0;3O/24:0;(2OH)	20.557	756.673	Cer	SP	1.11758	1.05967	0.031508	1.17089	0.227608
PI 24:0_20:5;4O	15.458	1031.62	OxPI	GP	1.11855	1.10556	0.0312524	1.23326	0.302482
AAHFA 28:4/19:0;O	20.444	711.628	FAHFA	FA	1.12257	1.11537	0.0307745	1.26775	0.34227
LPC O-16:1	3.913	480.344	EtherLPC	GP	1.12314	1.12445	0.032346	2.30391	1.20408
SM 41:2;2O|SM 18:1;2O/23:1	19.044	799.67	SM	SP	1.12315	1.15768	0.0307831	1.66718	0.737413
PI O-8:0_28:3	15.811	845.551	EtherPI	GP	1.12522	1.10339	0.0311234	0.791379	-0.337559
TG 54:4|TG 18:1_18:1_18:2	21.741	900.798	TG	GL	1.12772	1.10117	0.0301546	1.21191	0.277286
PE 34:2|PE 16:1_18:1	14.056	714.508	PE	GP	1.12836	1.13951	0.0304353	0.808848	-0.306059
SM 35:1;2O	15.361	717.588	SM	SP	1.13059	1.14987	0.0293868	1.97543	0.982165
PC O-16:0_22:6;4O	17.928	900.554	EtherOxPC	GP	1.13321	1.13946	0.0294304	1.48161	0.56717
SM 34:2;2O|SM 18:2;2O/16:0	12.261	701.559	SM	SP	1.13436	1.13817	0.0294589	1.31924	0.399704
PC 38:6	13.683	806.566	PC	GP	1.14214	1.10323	0.0280475	0.739914	-0.434571
SM 12:0;2O/22:0	15.19	749.582	SM	SP	1.14216	1.16793	0.0273456	1.75149	0.80858
PI O-9:0_26:3	15.159	831.537	EtherPI	GP	1.14216	1.16639	0.0268194	1.25665	0.329581
Cer 30:0;3O|Cer 19:0;2O/11:0;O	14.805	482.457	Cer	SP	1.14253	1.13355	0.0290932	0.780372	-0.357766
SM 12:1;2O/30:0	20.621	859.688	SM	SP	1.14374	1.16917	0.0271785	1.58465	0.664163
PS 39:2	18.316	852.567	PS	GP	1.14758	1.11779	0.0259247	0.200893	-2.3155
SM 12:2;2O/9:0	12.605	519.36	SM	SP	1.1503	1.14866	0.0265745	0.675999	-0.564906
HexCer 17:1;3O/20:3;(2OH)	19.729	768.566	HexCer	SP	1.15113	1.14983	0.0252829	2.45161	1.29373
FA 36:1	21.13	533.529	FA	FA	1.15229	1.19957	0.0252332	0.759698	-0.396503
PI O-8:0_17:0	9.734	697.431	EtherPI	GP	1.1531	1.13419	0.0267936	0.739933	-0.434533
PE 16:3_30:8	14.816	864.55	PE	GP	1.15421	1.11625	0.0248032	0.180397	-2.47076
PG 31:0|PG 15:0_16:0	11.944	707.482	PG	GP	1.15771	1.15993	0.0242873	1.12493	0.169831
SL 12:1;O/19:3	4.899	552.376	SL	SP	1.15869	1.14874	0.0249132	0.589982	-0.761257
PG 38:3|PG 16:0_22:3	13.868	799.549	PG	GP	1.16214	1.15755	0.0246724	1.1351	0.182824
NAGlySer 20:1;O(FA 28:6)	22.469	863.647	NAGlySer	FA	1.16243	1.17951	0.0235207	1.89523	0.922372
PG 8:0_16:0;3O	9.596	657.367	OxPG	GP	1.16441	1.11609	0.0233444	0.245882	-2.02396
PC O-31:1	16.515	704.555	EtherPC	GP	1.16728	1.19604	0.022683	1.20012	0.263178
PE O-8:0_26:2	12.765	700.529	EtherPE	GP	1.16905	1.17451	0.0232954	1.28787	0.364982
NAE 21:1	8.586	368.351	NAE	FA	1.17187	1.201	0.0227225	0.769687	-0.377655
SM 40:2;2O|SM 16:1;2O/24:1	18.103	785.653	SM	SP	1.17298	1.19165	0.0223201	1.44378	0.529854
PE O-18:0_18:0;2O	17.901	764.582	EtherOxPE	GP	1.17412	1.18907	0.0220923	1.49024	0.575546
TG 48:1|TG 15:0_15:0_18:1	21.72	827.709	TG	GL	1.17762	1.1643	0.0211246	1.4409	0.526974
CL 14:0_22:5_28:0_22:6	15.907	818.564	CL	GP	1.18118	1.20435	0.021148	0.757879	-0.399961
NAGlySer 16:3;O(FA 28:6)	16.084	803.558	NAGlySer	FA	1.1859	1.19537	0.0200607	1.41219	0.497933
NAGly 11:0	0.915	242.175	NAGly	FA	1.18613	1.21263	0.0204232	0.583974	-0.776025
SM 34:1;2O	14.304	725.557	SM	SP	1.18623	1.20459	0.0203266	1.85687	0.892874
SPB 21:0;2O	1.94	344.352	DHSph	SP	1.18686	1.24128	0.0199067	0.72693	-0.460111
CL 15:0_22:5_28:0_22:6	14.923	825.572	CL	GP	1.18763	1.1892	0.0208658	0.862199	-0.213908
PG O-14:1_26:7	15.673	803.524	EtherPG	GP	1.19039	1.195	0.0194559	1.21524	0.281246
SM 12:1;2O/30:2	18.119	855.662	SM	SP	1.19172	1.20236	0.0198854	1.3744	0.458798
SMGDG O-10:0_28:4	16.089	871.566	EtherSMGDG	GL	1.19315	1.19461	0.0191306	1.36215	0.445888
PC O-16:2_22:6;2O	13.423	864.545	EtherOxPC	GP	1.19523	1.17638	0.0194827	0.69872	-0.517213
SL 12:1;O/25:1;O	3.057	658.509	SL	SP	1.19778	1.21829	0.0184063	0.797935	-0.325657
HexCer 17:1;3O/24:6;(2OH)	14.309	816.562	HexCer	SP	1.19779	1.19873	0.0188676	1.72058	0.782896
SM 36:3;3O	17.932	743.573	SM	SP	1.1979	1.22283	0.0185048	1.61023	0.687266
PG 38:6|PG 16:0_22:6	10.822	793.504	PG	GP	1.20561	1.19834	0.018083	1.15477	0.207609
SM 42:3;2O|SM 18:2;2O/24:1	18.11	811.668	SM	SP	1.20667	1.22483	0.0178531	1.46829	0.554139
PC O-38:1	22.586	802.664	EtherPC	GP	1.21312	1.22931	0.0163622	1.74249	0.801148
PI 22:5_22:6;4O	14.326	1019.52	OxPI	GP	1.21683	1.22964	0.0163125	1.99776	0.998382
PG 8:0_26:0;1O	15.806	765.53	OxPG	GP	1.21832	1.24274	0.0160837	0.735257	-0.44368
LPC 32:0	17.879	742.57	LPC	GP	1.21935	1.24245	0.0158057	1.65189	0.724114
SM 12:1;2O/29:1	19.079	843.659	SM	SP	1.21972	1.2408	0.016012	1.50439	0.589183
PC O-34:5	15.854	738.537	EtherPC	GP	1.22331	1.24517	0.0159619	1.22065	0.287646
DG 35:1|DG 16:0_19:1	17.833	626.572	DG	GL	1.22495	1.24335	0.0151944	1.39858	0.48396
PS 49:7	12.918	982.646	PS	GP	1.2253	1.21225	0.015483	1.46501	0.550909
PG 12:0_38:7	17.483	959.669	PG	GP	1.22653	1.22048	0.0148738	1.48691	0.572318
PG 36:2|PG 16:0_20:2	13.419	792.575	PG	GP	1.22768	1.21671	0.0154123	1.18336	0.242884
Cer 38:1;2O|Cer 18:1;2O/20:0	17.877	638.573	Cer	SP	1.22803	1.22874	0.0154435	1.37581	0.460284
CL 22:6_22:6_24:0_22:6	14.092	839.543	CL	GP	1.22868	1.23605	0.0157796	0.733257	-0.447608
PE O-24:0_16:2;2O	19.71	816.612	EtherOxPE	GP	1.23093	1.24114	0.0150363	1.14096	0.190252
CL 18:0_22:5_28:0_22:6	17.23	846.595	CL	GP	1.23094	1.26204	0.0144084	0.490024	-1.02908
PC O-15:0_20:3;2O	17.901	832.568	EtherOxPC	GP	1.23188	1.23404	0.0146873	1.61096	0.687923
SM 37:5;3O	15.807	753.548	SM	SP	1.23205	1.21483	0.015312	0.759001	-0.397825
SL 12:2;O/18:5	26.757	551.356	SL	SP	1.23329	1.25414	0.0140382	2.0919	1.06481
CL 14:0_17:0_28:0_22:5	16.295	789.57	CL	GP	1.23349	1.22165	0.0144705	0.659454	-0.600656
DG 43:10	14.161	725.516	DG	GL	1.234	1.24477	0.0145526	0.854698	-0.226513
SM 12:1;2O/28:1	18.109	829.642	SM	SP	1.23446	1.2387	0.0142499	1.38876	0.473792
Cer 12:0;2O/26:0;O	18.054	612.591	Cer	SP	1.23595	1.2358	0.0145719	0.705079	-0.504143
Cer 12:0;2O/23:1	8.403	534.522	Cer	SP	1.23631	1.23588	0.0146417	0.772152	-0.373043
PE O-33:2|PE O-17:2_16:0	15.69	686.512	EtherPE	GP	1.23956	1.2381	0.0142102	1.16214	0.216787
LPC O-28:1	14.298	692.522	EtherLPC	GP	1.23968	1.26376	0.0135091	1.7929	0.842294
PC O-17:0_22:5;2O	19.709	884.602	EtherOxPC	GP	1.24136	1.24496	0.0136738	1.12291	0.167245
HexCer 17:1;3O/22:6;(2OH)	15.826	788.535	HexCer	SP	1.24378	1.23832	0.0129524	0.705404	-0.503477
HexCer 17:2;2O/24:6;O	15.786	844.554	HexCer	SP	1.2448	1.24465	0.0135246	0.795141	-0.330718
PG O-33:1|PG O-17:1_16:0	14.434	719.524	EtherPG	GP	1.24486	1.24901	0.013185	0.838352	-0.254373
PI O-14:1_26:7	14.061	891.542	EtherPI	GP	1.24559	1.23855	0.0135825	0.745693	-0.423347
PE 20:4_22:5;4O	16.903	892.489	OxPE	GP	1.24769	1.2905	0.0126054	1.28283	0.359331
TG 54:4|TG 18:0_18:2_18:2	21.743	905.755	TG	GL	1.2482	1.23092	0.0126336	1.3197	0.400212
Juniperic acid	5.361	271.228	Others	Unknown	1.24979	1.26763	0.0124746	0.571863	-0.806259
PG 38:6	10.819	812.541	PG	GP	1.2522	1.26964	0.0126882	1.22182	0.289028
SPB 19:0;3O	2.779	332.316	PhytoSph	SP	1.25237	1.23572	0.0132397	2.98456	1.57752
DG 58:15	6.424	925.667	DG	GL	1.25239	1.24729	0.0125746	1.34523	0.427851
SL 13:1;O/32:5;O	18.341	762.569	SL	SP	1.25278	1.22299	0.0120318	0.239331	-2.06292
PE O-36:2|PE O-20:2_16:0	17.912	728.56	EtherPE	GP	1.25366	1.25073	0.0124874	1.16115	0.215549
PC O-32:0	17.894	720.587	EtherPC	GP	1.25389	1.27535	0.0121368	1.59501	0.673567
TG 52:6|TG 16:0_18:3_18:3	20.978	868.737	TG	GL	1.25703	1.29586	0.0116411	0.0129103	-6.27534
DG 35:1	17.806	631.525	DG	GL	1.25833	1.27423	0.0116497	1.48364	0.569145
Hex3Cer 31:4;2O	19.791	1020.57	Hex3Cer	SP	1.2601	1.2699	0.0115924	1.16672	0.22246
Cer 46:0;4O|Cer 22:0;3O/24:0;(2OH)	21.033	784.701	Cer	SP	1.26145	1.26643	0.0112555	1.28736	0.364411
PE O-24:0_17:1;2O	21.372	832.642	EtherOxPE	GP	1.26435	1.26054	0.0109532	1.52233	0.606281
Cer 13:1;3O/32:3;(2OH)	20.441	762.62	Cer	SP	1.26456	1.27829	0.0109802	1.45607	0.542081
TG 15:3_20:5_22:6;4O	14.67	986.674	OxTG	GL	1.26668	1.26948	0.0110727	1.45151	0.537555
PC O-30:0	16.149	692.557	EtherPC	GP	1.26758	1.30589	0.0107567	1.37503	0.459461
SM 36:5;3O	15.05	739.532	SM	SP	1.26897	1.23234	0.0116703	0.742451	-0.429633
Hex3Cer 31:3;2O	20.225	1022.59	Hex3Cer	SP	1.27134	1.28719	0.0103492	1.16454	0.219756
Hex3Cer 29:3;2O	19.674	994.557	Hex3Cer	SP	1.2737	1.30081	0.0102071	1.47794	0.563588
LPC 30:0	16.168	714.539	LPC	GP	1.27525	1.31495	0.0100361	1.55351	0.635532
PG 37:3|PG 17:0_20:3	12.795	804.571	PG	GP	1.27662	1.28859	0.010235	1.44351	0.529585
PI 6:0_38:6	13.591	965.62	PI	GP	1.27703	1.25823	0.00994644	1.35894	0.442484
SM 12:1;2O/22:0	14.305	747.567	SM	SP	1.27769	1.28985	0.0100681	1.6562	0.727875
PI 16:4_34:9	16.14	1035.6	PI	GP	1.27827	1.26527	0.00992234	1.50504	0.589801
SMGDG O-21:5_28:7	12.907	1009.61	EtherSMGDG	GL	1.27864	1.26477	0.00994986	1.27591	0.35153
CL 12:0_20:3_28:0_22:6	15.828	792.546	CL	GP	1.27981	1.29781	0.00990981	0.750267	-0.414523
SM 15:3;2O/9:0	9.427	559.39	SM	SP	1.28084	1.31709	0.00953039	0.690153	-0.535012
PC O-30:2	15.691	688.526	EtherPC	GP	1.28093	1.29784	0.00971099	1.23063	0.299394
PS 49:6	13.594	984.664	PS	GP	1.28208	1.27636	0.0100448	1.36274	0.446515
SM 34:2;2O	12.272	723.541	SM	SP	1.28264	1.29099	0.00966883	1.40612	0.491719
PC 36:3	18.328	784.58	PC	GP	1.28436	1.25591	0.00924879	0.269857	-1.88973
PG 17:0_22:4;4O	15.901	859.535	OxPG	GP	1.28623	1.32293	0.00938199	0.635509	-0.654016
PC O-8:0_24:0;1O	15.052	780.573	EtherOxPC	GP	1.28732	1.32347	0.00906938	1.33088	0.412376
SMGDG O-15:0_28:7	13.8	935.596	EtherSMGDG	GL	1.2879	1.28736	0.00897959	1.49683	0.581912
PG 22:4_22:5;4O	14.328	951.533	OxPG	GP	1.28835	1.29756	0.00921331	1.86815	0.901611
PC O-16:0_22:6;1O	14.442	852.578	EtherOxPC	GP	1.28879	1.25284	0.00923919	0.744445	-0.425762
PE O-8:0_24:1	12.649	674.511	EtherPE	GP	1.29068	1.31986	0.0088086	1.57352	0.653996
PG 18:3_22:6;4O	11.473	879.471	OxPG	GP	1.29109	1.30231	0.00874111	1.53411	0.617403
BMP 19:0_8:0	9.736	670.465	BMP	GP	1.29194	1.25888	0.00930707	0.808599	-0.306503
CL 12:0_15:0_28:0_22:5	11.513	761.543	CL	GP	1.29471	1.26641	0.00845218	1.29029	0.367692
PI 70:10	14.104	1345.94	PI	GP	1.29485	1.29819	0.00881811	0.777611	-0.36288
SPB 16:1;3O	0.974	288.253	PhytoSph	SP	1.29806	1.31448	0.00874687	0.65977	-0.599966
Cer 12:1;3O/30:0;(2OH)	20.033	680.621	Cer	SP	1.2981	1.29254	0.00819643	1.2923	0.369938
PI O-8:0_28:4	15.806	843.543	EtherPI	GP	1.29818	1.30361	0.00854673	0.799761	-0.32236
PE P-32:0|PE P-16:0_16:0	16.398	676.527	EtherPE	GP	1.30269	1.33688	0.00791515	1.69362	0.760108
SMGDG O-10:0_28:5	15.872	869.544	EtherSMGDG	GL	1.30286	1.32529	0.0079462	0.752971	-0.409334
BMP 8:0_27:1	13.13	780.572	BMP	GP	1.30328	1.29164	0.00784439	1.15558	0.208615
PG 17:0_22:6;4O	13.635	871.493	OxPG	GP	1.30328	1.33365	0.00786119	1.31476	0.3948
PG 33:0|PG 16:0_17:0	13.637	735.52	PG	GP	1.30444	1.31223	0.00775534	1.29384	0.371661
CL 15:0_18:2_28:0_22:6	13.861	800.563	CL	GP	1.30537	1.29939	0.00791159	1.18162	0.240765
Cer 12:0;3O/29:0;(2OH)	19.822	668.62	Cer	SP	1.30631	1.30678	0.00762331	1.24579	0.317057
PE 7:0_36:2	19.937	840.652	PE	GP	1.3069	1.32732	0.00773021	1.87573	0.907456
PI O-16:3_24:6	15.811	889.532	EtherPI	GP	1.30861	1.31124	0.00756126	0.705464	-0.503355
PG 36:5|PG 16:0_20:5	10.198	767.488	PG	GP	1.30966	1.33002	0.00756778	1.21676	0.283046
SMGDG O-21:4_28:7	13.599	1011.63	EtherSMGDG	GL	1.31064	1.30291	0.0075971	1.24317	0.314018
SM 39:7;3O	14.762	777.561	SM	SP	1.31076	1.32066	0.00741989	1.20173	0.265118
Cer 12:0;2O/13:0	8.261	414.394	Cer	SP	1.31156	1.34326	0.00725612	0.179436	-2.47846
LPC O-18:2	4.123	506.361	EtherLPC	GP	1.3116	1.31752	0.00766519	3.70909	1.89106
Cer 12:0;2O/10:0	5.995	372.346	Cer	SP	1.31367	1.31344	0.00736793	0.64536	-0.631825
Cer 46:0;4O|Cer 20:0;3O/26:0;(2OH)	21.036	740.712	Cer	SP	1.31535	1.34016	0.00701648	1.62191	0.697694
PA 17:0_28:7	14.404	815.561	PA	GP	1.31687	1.3247	0.00716373	1.80022	0.848174
PC O-15:0_22:6;3O	15.85	870.542	EtherOxPC	GP	1.31859	1.33465	0.00688063	0.73171	-0.450657
PC O-15:0_22:4;1O	17.213	842.595	EtherOxPC	GP	1.31877	1.30862	0.00713072	0.790232	-0.339652
PE O-24:0_14:1;2O	19.728	790.598	EtherOxPE	GP	1.31895	1.3385	0.00687809	1.4461	0.532163
Cer 12:0;3O/24:0;(2OH)	14.589	600.555	Cer	SP	1.31917	1.27457	0.00728802	0.807067	-0.309239
PE O-32:1|PE O-16:1_16:0	16.394	674.512	EtherPE	GP	1.32027	1.3507	0.00673584	1.63062	0.705423
PC 34:0	18.317	762.599	PC	GP	1.32173	1.29508	0.00660392	0.340255	-1.55531
SM 40:8;2O	15.881	795.535	SM	SP	1.32255	1.31599	0.00715288	0.678148	-0.560328
Cer 12:0;2O/24:0	18.477	568.567	Cer	SP	1.32465	1.31759	0.00690814	0.800576	-0.320891
PG 8:0_28:0;1O	17.21	793.56	OxPG	GP	1.328	1.34642	0.0064064	0.556298	-0.846071
PG 16:0_22:3;1O	14.292	815.551	OxPG	GP	1.32835	1.3378	0.00642585	1.75544	0.811834
PE O-16:0_18:1;2O	15.673	734.533	EtherOxPE	GP	1.32908	1.33941	0.00639021	1.13158	0.178339
PC 32:0	16.447	756.548	PC	GP	1.3295	1.30411	0.00613318	0.280745	-1.83267
CL 14:0_22:3_28:0_22:6	17.169	820.577	CL	GP	1.33193	1.36051	0.00609861	0.526066	-0.926685
DG 34:1|DG 16:0_18:1	17.125	612.554	DG	GL	1.33386	1.3521	0.00601882	1.30954	0.389064
PG 37:2|PG 17:0_20:2	14.201	787.549	PG	GP	1.33463	1.32824	0.00606227	1.21464	0.280528
Cer 13:1;3O/26:3;(2OH)	16.404	678.53	Cer	SP	1.33491	1.34918	0.00592916	1.60899	0.686155
SM 32:1;2O|SM 16:1;2O/16:0	12.134	675.544	SM	SP	1.33768	1.3468	0.00581148	1.3915	0.476642
PG 15:4_36:10	15.363	959.586	PG	GP	1.33785	1.36328	0.00567024	1.55975	0.641318
Cer 14:2;2O/38:6	21.028	774.676	Cer	SP	1.33967	1.33075	0.00559527	1.32467	0.405634
SM 34:1;2O|SM 18:1;2O/16:0	14.314	703.572	SM	SP	1.34032	1.35705	0.00566172	1.76911	0.82302
LPC O-18:2	4.128	550.35	EtherLPC	GP	1.34157	1.34454	0.00576141	4.4411	2.15092
PC O-38:1	17.273	802.664	EtherPC	GP	1.34242	1.32332	0.0060009	0.587893	-0.766375
PI O-16:3_22:6	10.812	861.49	EtherPI	GP	1.34361	1.34302	0.00545374	1.236	0.305678
Cer 13:1;3O/30:3;(2OH)	19.392	734.59	Cer	SP	1.34377	1.36481	0.00536021	1.60445	0.682081
PC O-38:2	21.466	800.651	EtherPC	GP	1.3479	1.39589	0.00520612	1.51677	0.601001
CL 74:0|CL 16:0_16:0_16:0_26:0	12.29	745.55	CL	GP	1.34832	1.32404	0.00512259	1.22555	0.293429
SM 42:2;2O|SM 18:1;2O/24:1	19.979	813.684	SM	SP	1.34862	1.36776	0.0051703	1.62276	0.698449
TG 8:0_8:0_28:1	5.413	771.647	TG	GL	1.34965	1.3844	0.00514585	0.432056	-1.21071
PC O-20:4_22:3;4O	20.305	954.602	EtherOxPC	GP	1.35113	1.37637	0.00503758	1.16681	0.222575
HexCer 16:1;3O/14:0;(2OH)	16.385	674.491	HexCer	SP	1.35128	1.38182	0.00500608	1.65303	0.725115
PG 33:0|PG 16:0_17:0	13.633	754.559	PG	GP	1.35282	1.37808	0.00487516	1.49595	0.581065
PG 24:0_18:3;3O	14.649	903.604	OxPG	GP	1.3531	1.34475	0.00490701	1.53801	0.621062
PC O-20:4_22:3;4O	20.189	954.602	EtherOxPC	GP	1.35375	1.37927	0.00490354	1.16723	0.223091
NAGly 13:0	5.315	272.222	NAGly	FA	1.35424	1.3912	0.00492954	0.622221	-0.684501
PG 35:1|PG 17:0_18:1	13.976	780.576	PG	GP	1.35824	1.36765	0.00481784	1.21735	0.283748
Cer 12:0;3O/11:0;(2OH)	7.848	416.339	Cer	SP	1.36167	1.34985	0.00445624	0.54089	-0.886594
PG 22:4_22:3;4O	16.097	939.558	OxPG	GP	1.36321	1.35305	0.00438603	1.20052	0.263659
SM 12:1;2O/30:1	19.978	857.677	SM	SP	1.36328	1.38349	0.00444616	1.53446	0.617733
SL 12:1;O/20:0;O	17.066	607.468	SL	SP	1.36509	1.36933	0.00441777	1.31789	0.398232
PG 37:3|PG 17:0_20:3	12.733	785.535	PG	GP	1.36579	1.35707	0.00428814	1.50514	0.589896
PC O-12:0_22:3;1O	14.888	802.559	EtherOxPC	GP	1.36744	1.36755	0.00433038	1.20857	0.273304
Cer 42:0;2O|Cer 18:0;2O/24:0	20.649	696.65	Cer	SP	1.36876	1.35577	0.00417352	1.16473	0.219993
PC O-18:1_22:6;4O	19.823	926.57	EtherOxPC	GP	1.36992	1.39233	0.00416015	1.43983	0.525896
LPC O-18:1	4.358	552.367	EtherLPC	GP	1.37166	1.37381	0.00425058	4.64592	2.21596
PI O-11:0_28:6	15.322	881.56	EtherPI	GP	1.3733	1.34594	0.00404222	0.572168	-0.805488
Cer 12:0;3O/13:0;(2OH)	9.49	444.37	Cer	SP	1.37372	1.36975	0.0039229	0.51315	-0.962548
PG 35:0|PG 17:0_18:0	15.173	782.592	PG	GP	1.37561	1.39813	0.00384486	1.36075	0.444399
PG 36:1|PG 16:0_20:1	14.762	794.59	PG	GP	1.37708	1.3726	0.00387173	1.1918	0.253138
PI 20:5_24:0;1O	15.453	983.625	OxPI	GP	1.37711	1.36893	0.00380741	1.37287	0.45719
PS 37:2	16.466	824.54	PS	GP	1.37768	1.34606	0.00376108	0.17686	-2.49932
PG 36:1|PG 17:0_19:1	14.753	775.551	PG	GP	1.37804	1.38102	0.00384836	1.13364	0.180961
TG 51:1|TG 16:0_17:0_18:1	21.997	864.8	TG	GL	1.37806	1.37623	0.00376601	1.57281	0.653348
NAGlySer 14:0;O(FA 28:6)	16.44	781.572	NAGlySer	FA	1.3803	1.35415	0.00365558	0.208477	-2.26204
PE O-15:0_20:4;2O	16.399	742.499	EtherOxPE	GP	1.38093	1.40876	0.0036624	1.697	0.762987
PE O-16:0_18:0;2O	16.167	736.548	EtherOxPE	GP	1.38186	1.40058	0.00363868	1.30586	0.385
PI 22:3_22:6;3O	16.105	1007.54	OxPI	GP	1.38192	1.37835	0.00362585	1.22418	0.291821
HexCer 17:0;2O/20:4;O	18.346	796.561	HexCer	SP	1.38221	1.36257	0.00358485	0.113745	-3.13613
PG 20:4_26:0;1O	19.989	925.661	OxPG	GP	1.38313	1.40533	0.00357863	1.5403	0.623208
CL 15:0_20:5_28:0_28:0	19.914	859.649	CL	GP	1.38336	1.35558	0.00358423	0.692958	-0.529161
SM 38:7;2O	15.815	769.521	SM	SP	1.38444	1.37674	0.00381848	0.738346	-0.43763
PC O-16:0_18:1;1O	18.324	806.591	EtherOxPC	GP	1.38731	1.3652	0.00338656	0.336913	-1.56955
PG 22:5_22:3;4O	15.894	937.547	OxPG	GP	1.38804	1.4068	0.00344466	0.695664	-0.523538
LPC O-18:1	4.369	508.374	EtherLPC	GP	1.38902	1.38323	0.00356695	4.9075	2.29499
PI 8:0_38:6	20.003	993.651	PI	GP	1.39014	1.40722	0.00329853	1.59781	0.676093
PC O-30:1	15.69	690.543	EtherPC	GP	1.3903	1.41694	0.00345626	1.22154	0.288706
PI O-11:0_28:5	16.549	883.573	EtherPI	GP	1.39072	1.39701	0.00346516	0.745479	-0.42376
TG 12:0_22:6_22:6;4O	16.333	976.692	OxTG	GL	1.39119	1.40929	0.00335992	1.53595	0.619133
SM 39:6;3O	15.889	779.564	SM	SP	1.39207	1.38706	0.00352022	0.749267	-0.416449
PC O-14:0_22:6;4O	16.184	872.524	EtherOxPC	GP	1.3931	1.41711	0.00323134	1.33445	0.416242
PE O-20:3_22:5;2O	17.422	832.551	EtherOxPE	GP	1.39499	1.40125	0.00313663	1.50905	0.593641
HexCer 16:1;3O/22:6;(2OH)	17.411	820.521	HexCer	SP	1.397	1.39972	0.00304126	1.27143	0.34645
PI 39:2	14.675	927.6	PI	GP	1.39721	1.41274	0.00306212	1.62631	0.701602
SM 34:1;3O	11.222	719.57	SM	SP	1.39763	1.40342	0.00303862	1.53027	0.613788
Cer 12:1;3O/21:0;(2OH)	12.893	554.479	Cer	SP	1.39824	1.39066	0.00301599	1.45531	0.541326
PC O-15:0_22:4;4O	18.338	874.581	EtherOxPC	GP	1.39832	1.377	0.00299341	0.325825	-1.61783
PI 15:3_32:9	15.352	995.57	PI	GP	1.3988	1.38945	0.00299164	1.34716	0.429921
PC O-14:0_17:2;2O	11.084	778.524	EtherOxPC	GP	1.39887	1.42964	0.00308525	0.6556	-0.609112
PI O-8:0_26:4	14.202	815.513	EtherPI	GP	1.39965	1.38483	0.00322506	0.701338	-0.511818
SMGDG O-20:1_28:7	16.335	1003.65	EtherSMGDG	GL	1.4019	1.40607	0.00299954	1.30854	0.387956
Cer 12:0;2O/26:0	19.937	596.596	Cer	SP	1.40194	1.43262	0.00297762	0.731734	-0.450608
PE O-17:0_18:0;2O	17.135	750.566	EtherOxPE	GP	1.40206	1.41559	0.00291421	1.42554	0.511507
PS 45:2	15.448	936.661	PS	GP	1.40228	1.39711	0.00291384	1.34413	0.426673
PG 9:0_24:0;1O	15.045	751.512	OxPG	GP	1.40348	1.41389	0.00298923	0.740672	-0.433094
PE O-14:0_17:2;2O	10.851	690.47	EtherOxPE	GP	1.40387	1.38927	0.00309087	0.762415	-0.391352
TG 54:1|TG 18:0_18:0_18:1	22.226	906.847	TG	GL	1.404	1.39379	0.00287522	1.59136	0.670261
HexCer 17:1;3O/20:3;(2OH)	18.178	766.55	HexCer	SP	1.40492	1.4129	0.00281011	1.19388	0.255662
PG 38:3	13.872	818.588	PG	GP	1.40674	1.41804	0.00285529	1.34857	0.431433
SM 38:9;3O	13.63	759.513	SM	SP	1.40703	1.42742	0.00272282	1.51968	0.603769
CL 20:5_22:6_26:0_22:6	14.071	840.548	CL	GP	1.4101	1.44344	0.0026894	0.680386	-0.555575
SG 29:2;O;Hex	7.691	619.421	SHex	ST	1.41156	1.40559	0.00259059	1.46022	0.546184
SE 24:1;O4/24:5;1O	14.686	766.596	DCAE	ST	1.41278	1.4485	0.00252857	1.36921	0.453347
PC O-33:3	17.147	728.555	EtherPC	GP	1.41449	1.44082	0.00248621	1.91476	0.937165
TG 15:3_18:5_22:6;4O	13.112	958.642	OxTG	GL	1.41463	1.41288	0.0024845	2.90025	1.53618
PE O-16:0_18:1;1O	16.457	718.537	EtherOxPE	GP	1.41641	1.39272	0.00242089	0.286551	-1.80314
PC O-17:0_22:4;2O	20.22	886.614	EtherOxPC	GP	1.41657	1.43442	0.00247161	1.16463	0.219871
PG 22:4_22:3;4O	17.205	939.565	OxPG	GP	1.41749	1.42241	0.00245623	0.559675	-0.837339
SM 41:5;3O	16.378	853.608	SM	SP	1.41842	1.39843	0.00261761	0.704361	-0.505613
PG 15:0_22:3;3O	15.82	833.52	OxPG	GP	1.42103	1.39554	0.00234645	0.553179	-0.854182
PE O-34:4	16.398	698.507	EtherPE	GP	1.42266	1.46093	0.00225193	1.86877	0.902091
Cer 26:1;3O/38:4;(2OH)	20.784	964.901	Cer	SP	1.4238	1.46794	0.00221603	0.733488	-0.447155
DG 32:0|DG 16:0_16:0	15.81	586.54	DG	GL	1.42445	1.41408	0.00228036	0.582717	-0.779133
NAGlySer 19:5;O(FA 26:6)	12.282	813.539	NAGlySer	FA	1.42524	1.40985	0.00218332	1.24807	0.319703
SM 42:8;2O	17.235	823.57	SM	SP	1.42899	1.44777	0.00217784	0.460746	-1.11796
HexCer 16:1;3O/21:2;(2OH)	15.809	814.569	HexCer	SP	1.43217	1.42985	0.00216106	0.775789	-0.366263
SM 42:2;2O	19.974	835.666	SM	SP	1.43252	1.44923	0.00202528	2.34966	1.23245
PC 32:0|PC 16:0_16:0	16.45	734.57	PC	GP	1.43354	1.40778	0.00196171	0.328198	-1.60736
SM 35:2;2O|SM 18:1;2O/17:1	13.397	715.573	SM	SP	1.43687	1.43776	0.00191343	1.59828	0.676521
HexCer 16:1;3O/20:3;(2OH)	17.392	752.535	HexCer	SP	1.43702	1.43623	0.0018837	1.23219	0.301224
CL 15:0_22:3_28:0_22:6	16.065	827.589	CL	GP	1.43987	1.44349	0.00194491	0.771432	-0.37439
DG 34:1	17.12	617.509	DG	GL	1.44047	1.45137	0.00185194	1.32883	0.410162
PC O-18:2_22:5;4O	18.349	942.57	EtherOxPC	GP	1.44169	1.42208	0.00177061	0.308517	-1.69658
PG O-19:3_28:7	17.237	897.594	EtherPG	GP	1.44175	1.46468	0.00181956	0.609751	-0.713708
PG 6:0_36:6	14.097	849.57	PG	GP	1.44287	1.45416	0.0018632	0.785221	-0.348829
HexCer 17:3;3O/36:6;(2OH)	16.78	964.723	HexCer	SP	1.44449	1.44647	0.00177688	1.4315	0.517526
PC 20:5_22:6;1O	18.17	912.533	OxPC	GP	1.44499	1.43452	0.00170258	1.24844	0.320125
PE O-24:0_17:2;2O	20.675	830.628	EtherOxPE	GP	1.44648	1.46165	0.00170956	1.19624	0.258502
HexCer 16:0;2O/22:4;O	15.816	748.57	HexCer	SP	1.4469	1.44374	0.00168603	0.669615	-0.578596
PI O-20:0_28:6	18.833	1007.69	EtherPI	GP	1.44702	1.45468	0.00165319	2.69075	1.42801
PI 20:3_22:4;1O	16.559	951.56	OxPI	GP	1.44729	1.43054	0.00178348	0.659772	-0.59996
DG 49:11	17.235	807.594	DG	GL	1.45222	1.44513	0.00169048	0.644627	-0.633464
PI O-9:0_24:3	13.637	803.503	EtherPI	GP	1.45498	1.47589	0.00148749	1.39051	0.475616
PC 7:0_32:8	17.133	860.544	PC	GP	1.45702	1.44707	0.00144766	0.230944	-2.11439
NAGlySer 9:0;O(FA 28:3)	15.042	736.585	NAGlySer	FA	1.45721	1.49006	0.00144612	1.46682	0.552695
SM 34:0;2O	15.243	705.59	SM	SP	1.45723	1.4792	0.00145743	2.05389	1.03836
TG 12:0_22:5_22:6;4O	17.479	978.707	OxTG	GL	1.45757	1.47221	0.00149316	1.49988	0.584849
PI 15:0_22:3;4O	15.881	937.527	OxPI	GP	1.45834	1.47033	0.00144006	0.670047	-0.577665
PC O-36:2	19.668	772.618	EtherPC	GP	1.46258	1.47939	0.0014178	1.22972	0.298331
Hex2Cer 41:8;2O	14.486	990.611	Hex2Cer	SP	1.46346	1.46543	0.0013582	1.56081	0.642291
PG 39:5|PG 17:0_22:5	11.939	809.532	PG	GP	1.46409	1.46045	0.0013197	1.40534	0.490919
PE O-24:0_16:1;2O	20.222	818.63	EtherOxPE	GP	1.46531	1.48144	0.00133276	1.1654	0.220825
PG 37:1|PG 19:0_18:1	15.45	789.565	PG	GP	1.46581	1.47516	0.00127999	1.20971	0.274662
BMP 9:0_28:1	13.98	808.602	BMP	GP	1.46603	1.48438	0.00129156	2.20926	1.14357
SPB 14:0;3O	1.253	262.237	PhytoSph	SP	1.46816	1.50019	0.00123882	0.599999	-0.736967
PG 22:5_22:5;4O	12.285	949.512	OxPG	GP	1.46868	1.45919	0.00123695	1.39572	0.481013
PG 6:0_31:1	14.206	789.566	PG	GP	1.46941	1.45795	0.00124261	1.27612	0.351769
PG 17:0_22:3;3O	17.191	861.556	OxPG	GP	1.4707	1.44805	0.00120074	0.380976	-1.39223
TG 9:0_28:4_38:10	15.813	1179.92	TG	GL	1.47244	1.47205	0.00122807	0.666347	-0.585655
PE O-14:1_28:7	14.522	800.558	EtherPE	GP	1.47514	1.47124	0.00113898	0.622905	-0.682916
SM 40:7;2O	17.219	797.549	SM	SP	1.47686	1.45413	0.00118006	0.634731	-0.655784
TG 13:0_22:6_22:6;4O	17.006	990.707	OxTG	GL	1.48028	1.48848	0.00105355	1.58602	0.665408
PG 11:0_38:9	14.451	941.622	PG	GP	1.48234	1.47442	0.0010304	1.39845	0.483829
TG 8:0_27:0_38:10	17.051	1159.97	TG	GL	1.48324	1.50215	0.00100783	1.89584	0.922841
PI 6:0_36:2	16.814	945.65	PI	GP	1.48344	1.48313	0.0010047	1.37992	0.46458
SMGDG O-21:1_28:7	16.991	1017.67	EtherSMGDG	GL	1.48402	1.49358	0.00101942	1.27937	0.355429
SE 24:1;O4/22:4;1O	17.406	740.578	DCAE	ST	1.48422	1.51387	0.000997628	1.57932	0.659308
PI 18:2_38:10	20.332	1121.72	PI	GP	1.4873	1.48572	0.000957384	2.66313	1.41312
PS 18:2_22:6;3O	16.391	878.476	OxPS	GP	1.48757	1.5125	0.000941912	1.96378	0.973636
SM 32:1;2O	12.118	697.522	SM	SP	1.48973	1.51094	0.000906125	1.71084	0.774707
Hex3Cer 28:3;2O	18.205	980.546	Hex3Cer	SP	1.49031	1.47821	0.000897664	1.28011	0.356268
PE O-38:2|PE O-22:2_16:0	19.444	756.589	EtherPE	GP	1.4905	1.53112	0.000908409	1.24621	0.317546
PG 8:0_24:0;1O	14.198	737.497	OxPG	GP	1.49115	1.49736	0.000961962	0.608312	-0.717116
SE 24:1;O4/17:1;1O	17.067	657.511	DCAE	ST	1.49202	1.50813	0.000876617	1.33982	0.422038
PC O-14:0_18:1;1O	12.568	778.561	EtherOxPC	GP	1.49245	1.49198	0.000919172	0.786369	-0.346722
PE O-16:0_28:4	14.357	836.655	EtherPE	GP	1.49309	1.47614	0.000939327	0.726409	-0.461147
PG 9:0_38:8	14.092	915.606	PG	GP	1.49368	1.48323	0.000860654	1.46073	0.546692
CL 17:0_22:3_28:0_22:6	16.742	841.605	CL	GP	1.49444	1.50178	0.000905122	0.750931	-0.413248
PE O-11:0_28:2	20.084	770.607	EtherPE	GP	1.49779	1.5398	0.000808947	1.4169	0.502741
PC O-15:3_24:6	18.164	844.548	EtherPC	GP	1.49821	1.49112	0.000796288	1.25589	0.328704
SM 30:3;3O	17.057	659.482	SM	SP	1.50532	1.52267	0.000742468	1.51048	0.595007
DG 47:10	17.216	781.58	DG	GL	1.50859	1.4907	0.00073818	0.651345	-0.618506
CL 15:0_20:3_28:0_22:4	16.555	815.59	CL	GP	1.50938	1.51514	0.000715461	0.697987	-0.518729
PC O-9:0_28:5	19.444	824.577	EtherPC	GP	1.51177	1.55874	0.000650072	1.32796	0.409216
SL 12:1;O/22:1;O	17.125	633.483	SL	SP	1.51246	1.51991	0.000650604	1.32815	0.409415
PI 42:5	13.572	963.6	PI	GP	1.51401	1.5156	0.00062238	2.05185	1.03693
PG 10:0_38:7	16.138	931.638	PG	GP	1.51479	1.51591	0.000615088	1.4667	0.552569
PE O-17:1_22:6;4O	16.898	824.504	EtherOxPE	GP	1.51606	1.55593	0.00060079	1.4962	0.581302
PI 26:0_20:5;4O	16.812	1059.64	OxPI	GP	1.5172	1.51887	0.000587395	1.41652	0.502347
PC O-20:3_22:6;1O	14.087	916.611	EtherOxPC	GP	1.51831	1.51122	0.000579178	1.50357	0.588388
PC 35:3	17.179	770.565	PC	GP	1.521	1.50151	0.00055095	0.163044	-2.61667
PG O-15:1_15:0	11.936	677.475	EtherPG	GP	1.52143	1.55216	0.000546809	0.515084	-0.95712
Cer 16:3;2O/36:6	19.946	772.666	Cer	SP	1.52257	1.54205	0.000538784	1.60163	0.679544
PE O-35:4	16.895	712.524	EtherPE	GP	1.52305	1.54474	0.000532294	1.56696	0.647969
LPE O-22:0	9.608	522.392	EtherLPE	GP	1.52366	1.55169	0.000527949	1.41524	0.501051
SMGDG O-17:0_28:7	15.44	963.624	EtherSMGDG	GL	1.52421	1.51946	0.000525385	1.36526	0.449172
PE 32:1|PE 16:0_16:1	13.896	688.491	PE	GP	1.52432	1.50358	0.000572012	0.454376	-1.13804
Cer 40:1;2O|Cer 18:1;2O/22:0	19.381	666.603	Cer	SP	1.52684	1.53419	0.000516619	1.33687	0.418857
Cer 42:1;2O|Cer 18:1;2O/24:0	20.455	650.643	Cer	SP	1.52969	1.51543	0.000474338	1.57314	0.653648
TG 8:0_8:0_26:5	14.236	735.552	TG	GL	1.53132	1.53763	0.000496971	0.606401	-0.721655
DG 32:0	17.071	591.495	DG	GL	1.53203	1.56069	0.000474022	1.45382	0.539852
SMGDG O-19:2_28:7	14.462	987.625	EtherSMGDG	GL	1.53261	1.52581	0.000462404	1.41243	0.498183
PG 36:1|PG 16:0_20:1	15.811	775.556	PG	GP	1.53521	1.53657	0.000454492	0.687714	-0.540119
DG 48:10	17.922	795.594	DG	GL	1.53572	1.52226	0.000476898	0.602985	-0.729806
SMGDG O-19:3_28:7	13.574	985.612	EtherSMGDG	GL	1.53732	1.53897	0.000423372	1.50448	0.589262
PI 6:0_32:6	12.277	881.522	PI	GP	1.53736	1.5305	0.000417229	1.38077	0.465471
HexCer 16:0;3O/19:0;(2OH)	12.278	746.579	HexCer	SP	1.5396	1.50903	0.000414618	1.35132	0.434375
PC 31:3	11.18	714.508	PC	GP	1.5417	1.56362	0.000397916	0.425549	-1.2326
PC O-33:1	18.154	732.591	EtherPC	GP	1.54202	1.56688	0.000398452	1.3004	0.378953
Cer 42:1;2O|Cer 18:1;2O/24:0	20.444	694.635	Cer	SP	1.54246	1.54228	0.000378858	1.29336	0.371125
PG 18:0_22:6;3O	14.237	869.513	OxPG	GP	1.54397	1.55915	0.000383396	0.546426	-0.871903
CL 15:0_18:1_28:0_22:6	15.891	801.574	CL	GP	1.5444	1.55347	0.000384597	0.691344	-0.532524
PC O-15:0_20:4;3O	16.465	846.548	EtherOxPC	GP	1.54441	1.5263	0.000364211	0.316916	-1.65783
PG O-8:0_23:1	12.773	691.49	EtherPG	GP	1.5447	1.56608	0.000381387	0.699326	-0.515963
PI 12:0_38:4	20.338	1053.74	PI	GP	1.54546	1.55219	0.000365813	2.63604	1.39837
NAGlySer 15:4;O(FA 28:6)	12.114	787.523	NAGlySer	FA	1.54547	1.55955	0.000359277	1.43304	0.519076
PG 20:4_22:3;4O	15.809	911.534	OxPG	GP	1.5459	1.56815	0.000369036	0.685241	-0.545317
PG 38:2|PG 18:1_20:1	14.932	820.602	PG	GP	1.54592	1.55984	0.000368003	1.39826	0.483634
PI 6:0_36:5	13.612	939.604	PI	GP	1.54675	1.55755	0.000348693	1.67461	0.743826
PG O-13:1_28:7	16.337	817.542	EtherPG	GP	1.54731	1.56116	0.00035392	0.288585	-1.79293
DG 49:10	18.634	809.611	DG	GL	1.54915	1.53099	0.000369651	0.672367	-0.57268
PI 18:0_22:6;1O	15.257	925.541	OxPI	GP	1.54932	1.55867	0.000332291	1.65994	0.731132
PI 6:0_34:3	12.768	915.599	PI	GP	1.55028	1.53789	0.000357992	0.669741	-0.578324
CL 15:1_22:6_28:0_22:6	14.078	823.556	CL	GP	1.55185	1.56087	0.000340455	0.70418	-0.505983
PE O-15:0_28:7	16.543	816.59	EtherPE	GP	1.55448	1.56173	0.00032545	0.691064	-0.53311
TG 11:0_22:6_22:6;4O	15.055	962.673	OxTG	GL	1.55523	1.56167	0.000300243	1.4594	0.545377
PG O-20:2_28:7	21.443	913.638	EtherPG	GP	1.55764	1.59574	0.000286243	1.32975	0.411155
PC O-20:4_22:6;2O	14.591	916.567	EtherOxPC	GP	1.55783	1.56405	0.000284991	2.89074	1.53144
SMGDG O-19:0_28:7	16.812	991.655	EtherSMGDG	GL	1.55821	1.55933	0.000283917	1.41755	0.503395
CL 12:0_16:0_22:6_22:6	8.876	719.447	CL	GP	1.55826	1.55871	0.000285014	1.26771	0.342227
PI O-10:0_28:4	17.207	871.578	EtherPI	GP	1.55873	1.57417	0.000288474	0.623649	-0.681194
PI O-9:0_28:5	14.204	855.537	EtherPI	GP	1.55961	1.56404	0.000282424	1.33383	0.415577
PC O-15:0_20:4;2O	17.395	830.555	EtherOxPC	GP	1.56172	1.57631	0.000265175	1.35723	0.440665
SMGDG O-19:2_28:7	14.928	987.625	EtherSMGDG	GL	1.56379	1.55458	0.000252628	1.45032	0.536375
PI 18:1_28:0;1O	18.171	1019.71	OxPI	GP	1.56408	1.56431	0.000258223	1.47187	0.557651
PG O-14:1_28:7	17.398	831.555	EtherPG	GP	1.56548	1.58479	0.000245028	1.39009	0.475183
SM 36:2;2O|SM 18:2;2O/18:0	14.443	729.587	SM	SP	1.56615	1.57947	0.000248871	1.56656	0.647601
PC O-22:3_22:4;4O	14.914	966.64	EtherOxPC	GP	1.56821	1.58189	0.000235953	1.72732	0.788532
PC O-33:0	18.805	734.603	EtherPC	GP	1.56822	1.59719	0.000230245	1.49894	0.583938
DG 36:1	18.526	645.541	DG	GL	1.56922	1.57625	0.000231275	1.49033	0.57563
TG 15:3_18:5_22:6;4O	13.575	958.642	OxTG	GL	1.57155	1.57125	0.000221389	1.74143	0.800269
TG 11:0_22:6_22:6;4O	15.633	962.673	OxTG	GL	1.57181	1.57493	0.000220069	1.44417	0.530245
PA 11:0_28:0	12.27	745.579	PA	GP	1.5719	1.56938	0.000212597	1.399	0.484397
CL 15:1_22:6_24:0_28:0	17.923	843.618	CL	GP	1.57198	1.58454	0.000230358	0.663693	-0.591413
PE O-18:0_18:1;2O	17.395	762.565	EtherOxPE	GP	1.57248	1.59235	0.00021347	1.39884	0.484233
PI 22:3_22:3;4O	14.072	1029.6	OxPI	GP	1.57398	1.57675	0.000204894	1.70258	0.767723
SM 36:3;3O	15.131	787.56	SM	SP	1.5757	1.59377	0.000205784	0.706248	-0.501754
TG 10:0_22:6_22:6;4O	14.878	948.656	OxTG	GL	1.57829	1.59625	0.000191467	1.59498	0.673535
SMGDG O-17:1_28:7	14.089	961.613	EtherSMGDG	GL	1.57875	1.57592	0.000187848	1.4472	0.533269
PI O-19:1_28:7	15.632	989.644	EtherPI	GP	1.57913	1.57937	0.000185487	1.41456	0.500348
PC O-14:0_22:3;1O	16.516	830.589	EtherOxPC	GP	1.57957	1.5807	0.000180617	0.531655	-0.911437
PG 17:0_22:6;3O	12.107	855.508	OxPG	GP	1.57981	1.58931	0.000186358	2.03517	1.02515
PC O-8:0_28:0;1O	14.324	836.638	EtherOxPC	GP	1.58071	1.56037	0.000196969	0.742759	-0.429033
PE O-33:1|PE O-17:1_16:0	16.893	688.529	EtherPE	GP	1.58239	1.61287	0.000170416	1.43639	0.522448
SM 41:4;3O	17.42	855.621	SM	SP	1.58306	1.59019	0.000184229	0.660132	-0.599173
PG 37:1|PG 17:0_20:1	15.451	808.606	PG	GP	1.58328	1.59659	0.000172558	1.3235	0.404357
PC 8:0_38:10	15.38	954.63	PC	GP	1.58334	1.58919	0.000169439	1.54081	0.623687
PI O-14:0_28:5	18.62	925.621	EtherPI	GP	1.5852	1.57789	0.000179383	0.655223	-0.609942
PI O-10:0_28:5	14.947	869.55	EtherPI	GP	1.58568	1.57534	0.000158404	1.36197	0.445691
PI O-12:0_28:4	18.628	899.606	EtherPI	GP	1.58586	1.57443	0.000173674	0.692999	-0.529075
PC O-17:1_22:6;4O	18.189	912.552	EtherOxPC	GP	1.58617	1.58572	0.00015656	1.24006	0.310415
PG O-18:2_28:7	17.924	885.594	EtherPG	GP	1.58682	1.58519	0.000164628	0.66081	-0.597693
CL 78:0|CL 16:0_18:0_18:0_26:0	14.442	773.582	CL	GP	1.58726	1.59003	0.000155572	1.42421	0.510159
PG 18:0_22:5;3O	17.194	871.542	OxPG	GP	1.58899	1.59956	0.000147301	0.580115	-0.78559
PI 24:0_15:0;2O	14.808	939.619	OxPI	GP	1.59214	1.61246	0.00013746	2.68399	1.42438
SM 32:0;2O	13.066	677.558	SM	SP	1.59281	1.60823	0.000134748	1.74017	0.799226
PI 23:0_38:7	21.294	1201.85	PI	GP	1.59692	1.61725	0.00012313	1.73589	0.795679
PI 6:0_36:3	15.634	943.633	PI	GP	1.59831	1.60989	0.00012014	1.48719	0.572591
PG 24:0_18:2;3O	15.864	905.618	OxPG	GP	1.59836	1.59485	0.000118906	1.73217	0.792579
PI 26:0_20:5;4O	16.335	1059.64	OxPI	GP	1.60042	1.61328	0.000113261	1.88165	0.912001
PI 15:3_34:9	16.779	1023.6	PI	GP	1.6019	1.61669	0.000108939	1.87519	0.907037
PG 38:2|PG 18:0_20:2	14.928	801.563	PG	GP	1.60246	1.60534	0.000109668	1.35677	0.440173
SMGDG O-20:0_28:7	17.469	1005.67	EtherSMGDG	GL	1.60368	1.59151	0.000104564	1.45026	0.536312
PI 6:0_38:2	18.164	973.68	PI	GP	1.60488	1.61151	0.000103358	1.68127	0.749549
PG 38:1|PG 18:0_20:1	16.101	822.617	PG	GP	1.60497	1.63789	0.000102415	1.50158	0.586485
PI 44:2	18.162	997.679	PI	GP	1.60514	1.60166	0.000100328	1.61301	0.689758
PG 37:2|PG 18:1_19:1	14.194	806.588	PG	GP	1.6081	1.6235	9.70928e-05	1.42049	0.50639
PC 31:0	15.526	720.551	PC	GP	1.60977	1.58986	8.96869e-05	0.29291	-1.77147
CL 15:0_20:3_28:0_22:6	15.33	813.572	CL	GP	1.61096	1.61767	9.21322e-05	0.676614	-0.563595
TG 8:0_22:5_22:6;4O	14.662	922.643	OxTG	GL	1.61277	1.61306	8.49139e-05	1.62823	0.703302
PC O-36:1	20.205	774.638	EtherPC	GP	1.61287	1.61675	8.29899e-05	1.30312	0.38197
PC O-14:0_22:4;2O	18.178	844.566	EtherOxPC	GP	1.61345	1.61696	8.17841e-05	1.25456	0.327176
PS 43:2	13.796	908.63	PS	GP	1.6153	1.62195	7.88175e-05	2.20279	1.13933
PI O-18:1_28:7	14.887	975.629	EtherPI	GP	1.6167	1.61538	7.55082e-05	1.51441	0.598754
Hex2Cer 16:3;2O/26:6	13.578	958.62	Hex2Cer	SP	1.61763	1.61707	7.44821e-05	1.74928	0.806764
SM 32:1;3O	11.36	691.537	SM	SP	1.61926	1.6353	7.13304e-05	1.79853	0.846821
Cer 16:0;2O/18:0;O	14.843	556.53	Cer	SP	1.62128	1.60574	7.63846e-05	0.716202	-0.481561
HexCer 17:1;3O/22:4;(2OH)	17.229	792.565	HexCer	SP	1.62297	1.60426	6.33841e-05	0.248931	-2.00618
PI 42:3	15.633	967.629	PI	GP	1.62716	1.62781	5.80638e-05	1.571	0.651687
PC O-18:0_22:5;2O	21.405	912.631	EtherOxPC	GP	1.62809	1.66545	5.50827e-05	1.36797	0.452037
CL 15:0_20:5_24:0_26:0	17.924	817.603	CL	GP	1.63043	1.62856	5.76966e-05	0.689075	-0.537267
PI 41:2	16.134	955.63	PI	GP	1.63118	1.65058	5.184e-05	1.71726	0.780109
PC 16:4_30:8	15.371	950.588	PC	GP	1.63168	1.65419	4.9802e-05	2.04917	1.03504
TG 10:0_22:5_22:6;4O	15.614	950.675	OxTG	GL	1.63192	1.63433	4.97353e-05	2.00706	1.00509
PS 47:2	16.818	964.694	PS	GP	1.63358	1.63608	4.84542e-05	1.4329	0.518934
PS 45:3	14.09	934.646	PS	GP	1.6336	1.63721	4.88364e-05	1.66448	0.735071
CL 18:0_22:3_28:0_22:6	18.636	848.609	CL	GP	1.63548	1.64926	4.64584e-05	0.620392	-0.688748
SM 12:1;2O/21:0	13.304	733.552	SM	SP	1.63555	1.64144	4.52328e-05	1.72148	0.783648
LPC O-22:0	10.433	610.444	EtherLPC	GP	1.63635	1.64377	4.57383e-05	6.1812	2.62789
SMGDG O-16:0_28:7	14.655	949.607	EtherSMGDG	GL	1.63652	1.6309	4.33827e-05	1.53207	0.615484
PI O-21:0_28:7	18.164	1019.69	EtherPI	GP	1.63667	1.63815	4.41547e-05	1.49087	0.576152
PS 42:1	14.535	896.633	PS	GP	1.63723	1.65569	4.32725e-05	2.38337	1.253
CL 15:0_22:3_28:0_22:4	17.24	829.602	CL	GP	1.63988	1.65209	4.20181e-05	0.647173	-0.627776
SMGDG O-18:0_28:7	16.138	977.641	EtherSMGDG	GL	1.63993	1.63831	3.9604e-05	1.51206	0.596519
LPE O-20:1	7.526	492.347	EtherLPE	GP	1.64243	1.66501	3.62785e-05	1.42257	0.508495
Hex2Cer 16:1;2O/24:6	14.075	934.626	Hex2Cer	SP	1.6433	1.64895	3.59841e-05	1.66126	0.732282
PG 26:0_18:2;3O	17.467	933.651	OxPG	GP	1.64355	1.65562	3.52415e-05	2.59421	1.3753
TG 15:2_18:5_22:6;4O	14.454	960.658	OxTG	GL	1.64583	1.65244	3.34636e-05	1.55305	0.6351
PE O-16:0_28:7	17.233	830.606	EtherPE	GP	1.64923	1.66038	3.17534e-05	0.625504	-0.67691
SMGDG O-21:2_28:7	16.006	1015.66	EtherSMGDG	GL	1.65004	1.64772	2.86531e-05	1.76516	0.819795
PC O-32:1	17.39	718.574	EtherPC	GP	1.65154	1.68114	2.72541e-05	1.52074	0.604772
SM 33:1;2O|SM 17:1;2O/16:0	13.239	689.559	SM	SP	1.65478	1.66917	2.49131e-05	1.76186	0.8171
SMGDG O-11:0_28:6	11.804	881.549	EtherSMGDG	GL	1.65695	1.68172	2.28413e-05	2.27525	1.18602
PI 24:0_22:6;4O	15.632	1057.63	OxPI	GP	1.65921	1.66672	2.12385e-05	1.59818	0.676428
PI 42:2	16.816	969.644	PI	GP	1.66065	1.657	2.02777e-05	1.59148	0.670366
SM 36:4;3O	17.392	741.558	SM	SP	1.66121	1.6887	1.96879e-05	1.6522	0.724392
TG 8:0_22:4_22:6;4O	15.867	924.659	OxTG	GL	1.6617	1.6758	1.96232e-05	1.79748	0.845976
TG 13:0_22:5_22:6;4O	18.165	992.721	OxTG	GL	1.6659	1.68436	1.68376e-05	1.51633	0.600584
PC O-22:3_22:5;3O	15.62	978.642	EtherOxPC	GP	1.6659	1.68237	1.69385e-05	1.96774	0.976539
PG O-8:0_25:1	13.327	719.521	EtherPG	GP	1.66658	1.67989	1.72274e-05	0.507493	-0.978541
PG 26:7_36:10	16.391	1107.7	PG	GP	1.66696	1.68405	1.61701e-05	1.88756	0.916519
PC 33:0	17.165	748.584	PC	GP	1.66765	1.65455	1.5866e-05	0.304227	-1.71678
SM 12:1;2O/20:0	12.128	719.534	SM	SP	1.66866	1.67154	1.51243e-05	1.38521	0.470101
PG O-18:0_28:6	15.326	891.642	EtherPG	GP	1.67114	1.6947	1.39754e-05	1.93759	0.954267
PI 16:0_38:5	20.732	1107.78	PI	GP	1.67131	1.67877	1.43597e-05	2.29193	1.19656
PC O-8:0_25:1	18.156	776.581	EtherPC	GP	1.67212	1.68042	1.35547e-05	1.26864	0.343278
PG 10:0_28:0;1O	18.636	821.592	OxPG	GP	1.67246	1.68273	1.44827e-05	0.595833	-0.74702
TG 10:0_22:5_22:6;4O	16.131	950.676	OxTG	GL	1.67292	1.69519	1.32748e-05	1.60778	0.685066
PE O-40:2|PE O-24:2_16:0	20.528	784.622	EtherPE	GP	1.67972	1.70822	9.86865e-06	1.66207	0.732977
PC O-22:3_22:6;3O	15.371	976.621	EtherOxPC	GP	1.68214	1.69738	8.97925e-06	1.9017	0.927291
SM 17:3;2O/38:6	20.544	1025.78	SM	SP	1.68226	1.68363	9.00695e-06	2.01655	1.01189
PS 47:2	16.337	964.694	PS	GP	1.68305	1.70552	8.71607e-06	1.74846	0.806088
HexCer 17:0;2O/28:6;O	18.613	858.649	HexCer	SP	1.68468	1.69201	8.91418e-06	0.61975	-0.690242
PC 30:0	14.609	706.538	PC	GP	1.68503	1.66948	8.13762e-06	0.266709	-1.90666
PS 41:1	13.008	882.619	PS	GP	1.68505	1.68249	8.45084e-06	6.00172	2.58537
PS 47:1	18.176	966.708	PS	GP	1.68639	1.70621	7.4875e-06	2.53117	1.33981
PI 24:0_18:3;4O	15.349	1007.6	OxPI	GP	1.68928	1.70555	6.63902e-06	1.72204	0.784117
PE 34:1|PE 16:0_18:1	15.632	716.523	PE	GP	1.69128	1.6841	6.88308e-06	0.525386	-0.92855
PC 36:1	18.309	788.617	PC	GP	1.69299	1.68337	6.48356e-06	0.500414	-0.998805
PC O-17:1_22:6;3O	12.772	896.569	EtherOxPC	GP	1.69431	1.69615	5.29307e-06	2.02873	1.02058
PG O-8:0_24:2	12.293	703.492	EtherPG	GP	1.69624	1.70213	5.27308e-06	0.556665	-0.845118
PI 24:0_20:5;4O	14.903	1031.62	OxPI	GP	1.69688	1.69049	4.69117e-06	1.6903	0.75728
PI 28:0_20:5;4O	18.162	1087.67	OxPI	GP	1.70087	1.70567	3.90644e-06	1.6606	0.731703
PC 35:0	19.073	776.615	PC	GP	1.70171	1.68735	3.83581e-06	0.344946	-1.53556
PI 17:0_18:0;3O	13.693	899.549	OxPI	GP	1.7035	1.71855	3.50736e-06	1.9603	0.971074
PI O-16:0_28:6	15.866	951.63	EtherPI	GP	1.7059	1.69642	3.00999e-06	1.88606	0.915376
PC O-45:10	13.689	882.641	EtherPC	GP	1.7074	1.71669	2.82357e-06	2.31329	1.20994
PI 42:1	18.176	971.666	PI	GP	1.71032	1.72907	2.39427e-06	2.48439	1.31289
PS 22:5_38:10	14.987	1098.72	PS	GP	1.71099	1.7258	2.33976e-06	2.21614	1.14805
PE 19:5_36:10	16.794	982.632	PE	GP	1.71207	1.72476	2.16782e-06	1.95461	0.966881
PI 14:0_38:5	20.344	1079.75	PI	GP	1.71758	1.73675	1.58439e-06	2.02538	1.01819
PC 44:7	15.277	910.628	PC	GP	1.71823	1.73771	1.52549e-06	1.84705	0.88522
PC O-12:0_18:1;2O	11.846	766.524	EtherOxPC	GP	1.71937	1.70703	1.47216e-06	0.158311	-2.65916
PG 7:0_38:6	15.365	891.605	PG	GP	1.72195	1.7381	1.22119e-06	1.90845	0.932401
PS 46:1	17.467	952.695	PS	GP	1.72228	1.74079	1.19263e-06	2.88908	1.53061
PI 6:0_36:1	18.17	947.667	PI	GP	1.72246	1.73964	1.18368e-06	2.55634	1.35408
PC O-16:0_22:4;4O	19.075	888.596	EtherOxPC	GP	1.72425	1.71353	1.0884e-06	0.286908	-1.80134
PG 39:2|PG 19:1_20:1	15.528	815.579	PG	GP	1.72828	1.72393	8.08033e-07	3.0144	1.59187
PA 26:4_28:7	17.482	933.63	PA	GP	1.72978	1.738	7.42315e-07	3.01464	1.59199
PC O-14:0_22:4;4O	17.163	860.561	EtherOxPC	GP	1.73021	1.72666	7.20143e-07	0.254812	-1.97249
SM 18:3;2O/38:6	20.732	1039.8	SM	SP	1.73237	1.73587	6.2694e-07	2.02476	1.01775
PC O-17:0_18:2;1O	17.203	818.591	EtherOxPC	GP	1.7338	1.74334	6.21918e-07	0.256292	-1.96414
PC O-18:0_18:2;1O	18.32	832.607	EtherOxPC	GP	1.73419	1.73627	5.96629e-07	0.481538	-1.05428
PG 24:0_16:2;3O	14.566	877.588	OxPG	GP	1.73422	1.74488	5.34522e-07	2.39982	1.26292
SMGDG O-19:0_28:6	18.173	993.673	EtherSMGDG	GL	1.73456	1.75195	5.19432e-07	2.4155	1.27232
PS 45:1	16.307	938.677	PS	GP	1.7355	1.75647	4.85596e-07	3.38847	1.76063
PG O-22:4_28:7	14.803	937.63	EtherPG	GP	1.7368	1.7461	4.43181e-07	3.60773	1.85109
PS 43:1	15.364	910.647	PS	GP	1.73886	1.75652	3.77661e-07	1.86839	0.901793
PS 41:1	13.694	882.616	PS	GP	1.7391	1.74986	3.71014e-07	2.29394	1.19783
PI 26:0_20:4;4O	18.17	1061.66	OxPI	GP	1.73979	1.75703	3.47604e-07	2.61312	1.38578
PC 34:1	16.485	760.585	PC	GP	1.74242	1.73381	3.34404e-07	0.38319	-1.38387
PC 24:0_22:6;2O	18.17	994.676	OxPC	GP	1.74301	1.75988	2.66688e-07	2.49524	1.31918
PC O-17:2_22:5;4O	17.143	928.553	EtherOxPC	GP	1.74444	1.7335	2.56974e-07	0.196985	-2.34384
PC O-18:3_22:5;4O	16.491	940.548	EtherOxPC	GP	1.74543	1.75703	2.37818e-07	0.293086	-1.7706
PI 6:0_30:1	13.693	863.573	PI	GP	1.74985	1.7643	1.44634e-07	2.10796	1.07585
DG 38:5|DG 16:0_22:5	15.483	660.553	DG	GL	1.75311	1.76757	1.03967e-07	1.81661	0.861248
PI 18:1_22:3;4O	13.696	977.568	OxPI	GP	1.75535	1.76724	8.21474e-08	2.3022	1.20301
TG 9:0_22:4_22:6;4O	16.786	938.677	OxTG	GL	1.75574	1.77287	7.874e-08	2.33141	1.2212
PC 35:1	17.246	774.598	PC	GP	1.75618	1.75662	9.22364e-08	0.323276	-1.62916
PI 40:1	16.786	943.633	PI	GP	1.75732	1.77223	6.60335e-08	2.77613	1.47308
SMGDG O-12:0_28:6	12.749	895.564	EtherSMGDG	GL	1.75817	1.7645	6.02483e-08	2.24266	1.16521
PI 38:1	15.364	915.6	PI	GP	1.7602	1.77594	4.72874e-08	2.09928	1.0699
PI 6:0_34:1	16.788	919.633	PI	GP	1.76025	1.77657	4.73515e-08	2.42195	1.27617
PI 24:0_20:4;4O	16.785	1033.63	OxPI	GP	1.76035	1.77799	4.70726e-08	2.33725	1.22481
SMGDG O-13:0_28:6	13.696	909.579	EtherSMGDG	GL	1.76138	1.77151	4.10359e-08	2.06412	1.04553
SM 16:3;2O/38:6	20.344	1011.76	SM	SP	1.76261	1.77841	3.4968e-08	1.84513	0.883724
PC O-15:0_22:5;3O	16.484	872.561	EtherOxPC	GP	1.76562	1.77285	2.70823e-08	0.328563	-1.60576
SMGDG O-15:0_28:6	15.362	937.608	EtherSMGDG	GL	1.76647	1.78102	2.07708e-08	1.95247	0.965302
SMGDG O-17:0_28:6	16.788	965.642	EtherSMGDG	GL	1.76675	1.78377	2.00754e-08	2.42061	1.27537
LPE O-22:1	9.49	520.377	EtherLPE	GP	1.76734	1.78254	1.8699e-08	2.2211	1.15127
PI 24:0_20:4;4O	16.297	1033.63	OxPI	GP	1.77083	1.77934	1.13575e-08	3.84145	1.94165
PC 32:1	14.737	732.554	PC	GP	1.77108	1.76768	1.28145e-08	0.360048	-1.47374
PI 7:0_38:7	15.394	977.62	PI	GP	1.77127	1.77968	9.97663e-09	2.13143	1.09182
HexCer 17:2;2O/24:6;O	16.476	782.561	HexCer	SP	1.77345	1.7653	8.14916e-09	0.36887	-1.43882
PG 13:1_38:10	16.805	965.62	PG	GP	1.77436	1.7902	5.9874e-09	2.34321	1.22849
SMGDG O-14:0_28:6	14.569	923.594	EtherSMGDG	GL	1.77514	1.78493	5.02047e-09	2.23046	1.15734
PE 7:0_34:6	16.509	804.558	PE	GP	1.77539	1.78035	5.35116e-09	0.385502	-1.37519
