# Supplementary material for: Ultra-High-Performance Liquid Chromatography–Orbitrap-MS-Based Untargeted Lipidomics Reveal Lipid Characteristics of a Clinical Strain of Mycoplasma bovis from Holstein Cow
Source: Vet Sci. 2024 Nov 18;11(11):577. doi: 10.3390/vetsci11110577 (PMC11598879; doi:10.3390/vetsci11110577)
Supplement: Supplementary file 1 [file vetsci-11-00577-s001.zip › Supplementary material/Table S2.xlsx]

## Sheet: Sheet1
Table 2. Lipid subclasses identified for Mycoplasma bovis
LipidMapsClass	Ontology	Number
ST	AHexBRS	3
ST	AHexCAS	1
ST	AHexCS	1
ST	BASulfate	1
ST	CASE	2
ST	CE	1
ST	DCAE	13
ST	SHex	3
ST	SSulfate	1
ST	ST	7
GP	BMP	13
GP	CL	35
GP	EtherLPC	10
GP	EtherLPE	11
GP	EtherLPG	2
GP	EtherOxPC	63
GP	EtherOxPE	33
GP	EtherPC	44
GP	EtherPE	50
GP	EtherPG	25
GP	EtherPI	40
GP	EtherPS	1
GP	LPC	8
GP	LPE	1
GP	LPG	3
GP	LPI	1
GP	OxPC	9
GP	OxPE	1
GP	OxPG	60
GP	OxPI	40
GP	OxPS	4
GP	PA	11
GP	PC	39
GP	PE	14
GP	PEtOH	1
GP	PG	86
GP	PI	56
GP	PS	22
FA	CAR	7
FA	FA	22
FA	FAHFA	14
FA	NAE	28
FA	NAGly	19
FA	NAGlySer	31
FA	NAOrn	2
FA	OxFA	15
SP	Cer	154
SP	DHSph	6
SP	Hex2Cer	9
SP	Hex3Cer	14
SP	HexCer	67
SP	PhytoSph	10
SP	SL	53
SP	SM	85
GL	DG	40
GL	EtherDG	3
GL	EtherSMGDG	39
GL	MG	1
GL	OxTG	27
GL	TG	77
PR	VAE	3
Unknown	NAPhe	5
Unknown	NATau	17
Unknown	Others	10
Unknown	Vitamin	2
